# Supplementary material for: Gut microbial characteristics of adult patients with allergy rhinitis
Source: Microb Cell Fact. 2020 Sep 1;19:171. doi: 10.1186/s12934-020-01430-0 (PMC7466420; doi:10.1186/s12934-020-01430-0)
Supplement: Supplementary file 1 — Additional file 1: Table S1. Basic clinical information of included patients and healthy individuals. Table S2. Sequence process information about AR patients and non-AR healthy individuals. Table S3. Bacterial diversity among AR patients and non-AR healthy individuals. Table S4. Bacterial taxa abundance in phyla level. Table S5. Characteristic bacterial biomarkers screened by LEfSe. Table S6. Bacterial taxa abundance in genus level. Table S7. Top 20 distinguished genus between AR patients and non-AR healthy individuals. Table S8. The nodes and edge information of non-AR healthy and AR group. Table S9. The NSTI values in each sample indicate the accuracy of the predicted metabolic potential. Table S10. The distinguished predicted pathway between AR patients and non-AR healthy individuals. Table S11. Baseline comparison between mild-to-moderate and severe AR patients. Table S12. The Spearman rank correlation between bacterial genus, TNSS and quality of life score. [file 12934_2020_1430_MOESM1_ESM.xlsx]

## Sheet: Overview
Different gut microbiota and predicted functional features associated with allergy rhinitis in adults
Additional file 2
Table.S1 Basic clinical information of included patients and healthy individuals
Table.S2 Sequence process information about AR patients and non-AR healthy individuals
Table.S3 Bacterial diversity among AR patients and non-AR healthy individuals
Table.S4 Bacterial taxa abundance in phyla level
Table.S5 Characteristic bacterial biomarkers screened by LEfSe
Table.S6 Bacterial taxa abundance in genus level
Table.S7 Top 20 distinguished genus between AR patients and non-AR healthy individuals
Table.S8 The nodes and edge information of non-AR healthy and AR group
Table.S9 The NSTI values in each sample indicate the accuracy of the predicted metabolic potential
Table.S10 The distinguished predicted pathway between AR patients and non-AR healthy individuals
Table.S11 Baseline comparison between mild-to-moderate and severe AR patients
Table.S12 The Spearman rank correlation between bacterial genus,TNSS and quality of life score

## Sheet: Table.S1
Table.S1 Basic clinical information of included patients and healthy individuals
Sample	Consulting/test date	Gender	Age	Skin prick test	Height(m)	Weight(KG)	BMI	Allergic history	Delivery method	Feeding pattern	Significant past history	Family history	Rhinorrhea	Nasal congestion	Nasal itching	Sneezing	TNSS score	Activity limitation(AL)	Sleep disorders(SD)	Non-eye/nasal symptoms(NS)	Practical problem(PP)	Nasal symptom(NS)	Eye symptoms(ES)	Emotions(EM)	RQLQ
1A	20191022	Female	42	Dust mite+++	1.54	50	21.0828	No	Natural labour	Breastfeeding	No	No	1	0	3	2	6	18	13	28	10	9	8	19	105
3A	20191023	Male	35	Dust mite+++	1.65	75	27.5482	Yes(Dust mite,Cockroach, shrimp, beef, crab）	Natural labour	Breastfeeding	No	Yes(Father,daughter anaphylactic rhinitis)	3	3	2	3	11	12	8	30	6	6	1	14	77
4A	20191023	Male	29	Dust mite+++	1.76	76.5	24.6965	No	Natural labour	Breastfeeding	No	No	3	3	1	3	10	8	8	15	7	15	5	6	64
5A	20191023	Female	29	Dust mite+++	1.55	46	19.1467	Dust mite	Natural labour	Breastfeeding	No	No	1	1	3	1	6	7	6	15	8	8	6	7	57
6A	20191023	Female	22	Dust mite+++	1.65	55	20.202	No	Natural labour	Breastfeeding	Yes(Traffic accident)	Yes(Grandpa,brother anaphylactic rhinitis)	1	1	1	1	4	5	2	4	6	0	2	2	21
8A	20191024	Female	27	Dust mite+++	1.55	58.9	24.5161	No	Natural labour	Breastfeeding	No	No	2	2	2	2	8	0	4	11	5	12	2	1	35
10A	20191024	Male	19	Dust mite++++	1.72	62.5	21.1263	No	Natural labour	Breastfeeding	No	No	2	3	1	1	7	13	10	16	12	12	10	9	82
13A	20191112	Female	26	Dust mite++++	1.62	60	22.8624	No	Natural labour	Breastfeeding	No	Yes(Father,daughter anaphylactic rhinitis)	2	2	2	2	8	9	6	18	11	13	11	16	84
16A	20191102	Female	28	Acarid+	1.56	47	19.313	No	Natural labour	Breastfeeding	Yes(gestational diabetes mellitus)	Yes(Mother's history of nasal polyps)	3	1	1	2	7	5	0	0	6	10	2	0	23
18A	20191105	Male	49	Dust mite+	1.68	70	24.8016	Yes(Dust, pollen, smoke)	Natural labour	Breastfeeding	Yes(hypertension)	Yes(Mother、brotheran aphylactic rhinitis，Parents History of hypertension)	2	1	2	3	8	6	4	5	9	15	11	5	55
19A	20191105	Male	28	Dust mite+++	1.75	68	22.2041	No	Natural labour	Breastfeeding	Yes(urticaria)	No	3	2	3	3	11	10	3	17	11	16	10	10	77
20A	20191105	Female	27	Dust mite+++	1.62	53	20.1951	No	Natural labour	Breastfeeding	No	Yes(Father rhinitis、History of diabetes)	3	2	1	3	9	11	5	19	15	16	8	9	83
21A	20191105	Female	35	Dust mite++++	1.64	50	18.5901	No	Natural labour	Breastfeeding	No	Yes(Son,anaphylactic rhinitis)	3	2	3	3	11	15	17	40	18	23	21	19	153
23A	20191105	Female	30	Dust mite+++	1.64	43	15.9875	No	Natural labour	Breastfeeding	No	Yes(Son,anaphylactic rhinitis)	0	1	3	2	6	12	4	19	5	13	7	8	68
25A	20191105	Male	35	Dust mite++++	1.78	71	22.4088	Yes(Dust mite)	Natural labour	Breastfeeding	No	No	0	2	2	1	5	0	7	10	2	9	2	0	30
26A	20191105	Female	19	Dust mite++++	1.65	54	19.8347	Yes(Dust mite)	Natural labour	Breastfeeding	No	Yes(Father,allergy)	2	3	0	2	7	10	5	16	13	17	5	9	75
28A	20191112	Female	55	Dust mite++++	1.7	89	30.7958	Yes(Penicillin and gentamicin)	Natural labour	Breastfeeding	No（urticaria）	Yes(Sister,anaphylactic rhinitis，Mother,hypertension)	1	1	1	3	6	14	3	13	4	9	8	4	55
30A	20191112	Male	44	Dust mite++++	1.73	67	22.3863	Yes(Unknown drug)	Natural labour	Breastfeeding	No	Yes(daughter, anaphylactic rhinitis)	3	2	1	3	9	8	4	29	16	21	2	7	87
31A	20191119	Female	56	Dust mite++++	1.65	77	28.2828	Yes(Gentamicin allergy)	Natural labour	Milk	Yes(Cardiac ablation, appendectomy)	Yes(son,sister,anaphylactic rhinitis)	2	2	1	3	8	6	2	7	5	8	4	6	38
32A	20191126	Male	26	Dust mite++++	1.8	68	20.9877	Yes(Shrimp, crab、Dust mite)	Natural labour	Breastfeeding	No	No	1	0	1	1	3	11	2	13	7	7	0	4	44
33A	20191130	Female	27	Dust mite++++	1.56	43.5	17.8748	Yes(Drug)	Caesarean section	Breastfeeding	No	Yes(Mother,anaphylactic rhinitis)	3	2	2	2	9	13	13	19	13	18	16	12	104
34A	20191130	Female	23	Dust mite+++	1.6	50	19.5312	No	Natural labour	Breastfeeding	No	Yes(Father,anaphylactic rhinitis,hypertension)	2	1	2	2	7	10	2	1	6	8	2	1	30
35A	20191207	Male	25	Dust mite+++	1.81	73	22.2826	Yes(mushroom)	Natural labour	Breastfeeding	No	Yes(Father,anaphylactic rhinitis)	3	2	1	3	9	15	2	11	18	17	4	5	72
36A	20191203	Male	29	Dust mite+++	1.69	70	24.5089	No	Natural labour	Breastfeeding	No	No	2	2	2	2	8	10	5	19	6	11	2	10	63
37A	20191210	Female	30	Dust mite++++	1.64	55	20.4491	Yes(Dust mite)	Natural labour	Breastfeeding	No	Yes(Father,anaphylactic rhinitis)	3	3	2	2	10	14	11	38	16	19	14	11	123
40A	20191211	Female	27	Dust mite+++	1.6	60	23.4375	No	Natural labour	Breastfeeding	No	No	0	1	0	1	2	0	0	0	0	0	0	0	0
41A	20191216	Female	33	Dust mite++++	1.64	65	24.1672	Yes(Dust mite)	Natural labour	Breastfeeding	No	Yes(Mother,anaphylactic rhinitis)	3	2	3	1	9	9	18	37	18	18	22	22	144
42A	20191216	Male	19	Dust mite++++	1.78	56	17.6745	Yes(Dust mite、flower mushroom)	Caesarean section	Breastfeeding	Yes(Cleft recess fistula)	Yes(Mother,anaphylactic rhinitis)	1	3	0	1	5	9	10	14	8	13	0	8	62
43A	20191216	Female	33	Dust mite++++	1.65	53	19.4674	Yes(Dust mite、Cat hair, dog hair)	Natural labour	Breastfeeding	No	No	2	2	1	2	7	14	1	24	12	18	11	7	87
44A	20191216	Female	40	Dust mite++++	1.6	55	21.4844	Yes	Natural labour	Breastfeeding	No	No	2	2	3	3	10	15	2	18	18	14	14	13	94
45A	20191203	Female	33	Dust mite--	1.62	56	21.3382	Yes(Wind, hot and cold alternate, pepper, wine)	Natural labour	Breastfeeding	No	Yes(Mother,asthma)	2	0	2	2	6	14	12	25	12	15	6	12	96
46A	20191217	Female	20	Dust mite++	1.65	52	19.1001	No	Natural labour	Breastfeeding	No	No	0	0	1	1	2	3	0	0	0	0	0	0	3
47A	20191218	Female	49	Dust mite+++	1.56	56	23.0112	No	Natural labour	Breastfeeding	No	Yes(Daughter,anaphylactic rhinitis、mother,hypertension)	2	2	2	2	8	14	6	22	11	11	5	8	77
N100	20180302	Female	55	No	1.62	70.1	26.6	No	ND	ND	No	ND	ND	ND	ND	ND	ND
N103	20180326	Male	36	No	1.67	64.9	23.4108	No	ND	ND	No	ND	ND	ND	ND	ND	ND
N104	20180226	Male	37	No	1.7	59.3	20.519	No	ND	ND	No	ND	ND	ND	ND	ND	ND
N109	20180228	Male	46	No	1.59	61.8	24.5997	No	ND	ND	No	ND	ND	ND	ND	ND	ND
N112	20180327	Female	35	No	1.54	50.7	21.5175	No	ND	ND	No	ND	ND	ND	ND	ND	ND
N113	20180319	Female	45	No	1.63	60.5	22.7709	No	ND	ND	No	ND	ND	ND	ND	ND	ND
N116	20180226	Male	25	No	1.54	48.6	20.6262	No	ND	ND	No	ND	ND	ND	ND	ND	ND
N120	20180226	Male	31	No	1.6	76.9	30.0391	No	ND	ND	No	ND	ND	ND	ND	ND	ND
N131	20180302	Male	19	No	1.75	53	17.4054	No	ND	ND	No	ND	ND	ND	ND	ND	ND
N134	20180228	Male	31	No	1.74	59.6	19.6856	No	ND	ND	No	ND	ND	ND	ND	ND	ND
N136	20180301	Male	18	No	1.7	53.9	18.6505	No	ND	ND	No	ND	ND	ND	ND	ND	ND
N137	20180305	Male	18	No	1.65	51.5	19.0316	No	ND	ND	No	ND	ND	ND	ND	ND	ND
N143	20180305	Male	35	No	1.68	53.9	19.2114	No	ND	ND	No	ND	ND	ND	ND	ND	ND
N146	20180312	Female	25	No	1.55	49.4	20.5619	No	ND	ND	No	ND	ND	ND	ND	ND	ND
N147	20180319	Male	24	No	1.75	67.3	21.9755	No	ND	ND	No	ND	ND	ND	ND	ND	ND
N156	20180319	Female	25	No	1.57	53	21.5019	No	ND	ND	No	ND	ND	ND	ND	ND	ND
N160	20180327	Male	24	No	1.73	65.2	21.9114	No	ND	ND	No	ND	ND	ND	ND	ND	ND
N162	20180326	Male	30	No	1.82	80.8	24.5278	No	ND	ND	No	ND	ND	ND	ND	ND	ND
N163	20180327	Female	25	No	1.62	57.4	22.0073	No	ND	ND	No	ND	ND	ND	ND	ND	ND
N164	20180402	Female	29	No	1.65	63	23.1405	No	ND	ND	No	ND	ND	ND	ND	ND	ND
N165	20180402	Female	44	No	1.54	48	20.2395	No	ND	ND	No	ND	ND	ND	ND	ND	ND
N166	20180402	Female	32	No	1.47	40	18.6374	No	ND	ND	No	ND	ND	ND	ND	ND	ND
N167	20180403	Male	29	No	1.8	72.8	22.4691	No	ND	ND	No	ND	ND	ND	ND	ND	ND
N168	20180402	Male	30	No	1.84	72.5	21.5311	No	ND	ND	No	ND	ND	ND	ND	ND	ND
N169	20180403	Male	49	No	1.82	73.9	22.4332	No	ND	ND	No	ND	ND	ND	ND	ND	ND
N170	20180403	Female	24	No	1.58	47.5	19.1484	No	ND	ND	No	ND	ND	ND	ND	ND	ND
N171	20180403	Female	37	No	1.57	60.1	24.3823	No	ND	ND	No	ND	ND	ND	ND	ND	ND
N172	20180403	Female	31	No	1.64	65.8	24.46	No	ND	ND	No	ND	ND	ND	ND	ND	ND
N175	20180402	Female	38	No	1.62	55.7	21.2239	No	ND	ND	No	ND	ND	ND	ND	ND	ND
N177	20180512	Male	25	No	1.78	68	21.58	No	ND	ND	No	ND	ND	ND	ND	ND	ND
N179	20180512	Male	42	No	1.64	58.2	21.64	No	ND	ND	No	ND	ND	ND	ND	ND	ND

## Sheet: Table.S2
Table.S2 Sequence process information about AR patients and non-AR healthy individuals
Sample	RawReadsNums	CleanReadsNums	Chimerta_check	OTUseqs	OTUs
1A	65583	57548	30905	28282	341
3A	146702	133944	88521	82731	409
4A	62014	56770	27801	23475	371
5A	118825	106589	73206	69606	398
6A	80417	73644	36389	29453	451
8A	67159	61173	33548	30045	366
10A	59999	53200	24379	22224	436
13A	48525	44377	19000	15764	376
16A	72219	66466	41569	38288	342
18A	75744	69789	38579	36400	455
19A	75932	68758	32517	29893	379
20A	82300	76162	48472	46500	365
21A	65266	59819	34237	32178	381
23A	52205	48590	25347	23525	398
25A	49500	44755	27658	26181	312
26A	51758	47296	25057	23541	418
28A	71897	66183	35785	35352	369
30A	65480	59309	38947	37286	353
31A	64096	58631	34082	31583	393
32A	44535	41063	22617	21451	370
33A	55446	50362	32775	30865	338
34A	42709	39037	19804	18426	341
35A	62244	57235	31215	29309	432
36A	95351	87473	56444	53581	415
37A	55078	50574	29603	27636	384
40A	72553	66748	37867	35440	404
41A	60803	56382	34717	33755	418
42A	48268	44238	25341	23375	353
43A	40627	36952	19828	18718	366
44A	69164	63839	34653	33294	517
45A	63018	58157	28750	26538	477
46A	48454	44607	23038	21726	384
47A	65959	60710	36580	35604	449
N100	109739	99341	81954	87596	235
N103	59892	54392	50700	50643	226
N104	86828	77522	71197	70863	159
N109	99893	90651	79870	80389	242
N112	86499	80285	71928	71260	204
N113	98904	89290	77658	76881	229
N116	103151	93668	77695	81889	270
N120	105100	94850	85490	85420	174
N131	109030	99575	85359	86477	210
N134	111390	100467	86908	86907	250
N136	103605	91849	76861	77787	241
N137	95340	86313	76786	76782	188
N143	45204	41640	37793	37830	139
N146	77364	69555	60614	60543	190
N147	109125	98141	90137	90138	156
N156	141732	128548	89193	109998	317
N160	198560	176657	155593	154293	269
N162	208159	188069	163983	164008	286
N163	226220	200033	166195	162691	285
N164	218136	196474	169659	167594	320
N165	187620	167703	135645	134721	343
N166	123130	111858	99337	100021	236
N167	142418	129755	111415	110622	231
N168	133751	122303	109206	108843	271
N169	127802	116354	98198	101836	278
N170	132668	120152	103114	105257	285
N171	110479	99525	90368	89763	123
N172	127187	115559	100486	99832	291
N175	87344	80022	64106	64631	255
N177	53176	47761	40487	40781	185
N179	55957	49798	41572	40964	196

## Sheet: Table.S3
Table.S3 Bacterial diversity among AR patients and non-AR healthy individuals
Sample	Observe	Chao1	ACE	Shannon	Simpson	J
1A	292	359.857	362.637	3.28904	0.898683	0.579388
3A	271	366.294	357.228	3.26465	0.913821	0.582753
4A	331	445.429	413.996	3.55223	0.912291	0.612229
5A	252	307.561	307.405	2.00047	0.662083	0.361785
6A	384	489.319	485.971	3.95942	0.945299	0.665377
8A	308	358.312	369.464	3.25583	0.860809	0.568198
10A	401	490.125	486.915	4.27929	0.968597	0.713933
13A	371	420.23	436.337	3.73053	0.927037	0.630562
16A	268	349.278	359.977	3.38105	0.927527	0.604733
18A	356	485.333	449.084	3.78299	0.942382	0.643922
19A	323	438.176	408.387	3.27081	0.896515	0.566115
20A	269	346.233	353.396	1.97271	0.63953	0.352603
21A	325	396.366	385.99	3.08488	0.859675	0.533363
23A	348	424.56	429.75	3.28586	0.873624	0.561474
25A	264	334.435	353.535	2.60285	0.812461	0.466799
26A	372	479.018	501.21	3.6017	0.915203	0.608509
28A	299	353.412	364.446	2.69844	0.838607	0.473375
30A	262	326.535	333.608	2.19479	0.642049	0.394155
31A	330	446.278	421.555	3.21839	0.866311	0.554982
32A	348	429.684	445.54	3.37204	0.914653	0.5762
33A	282	389.333	379.732	2.43297	0.724312	0.431231
34A	332	390.519	404.713	3.44871	0.914403	0.594079
35A	366	471.319	470.067	3.55893	0.927183	0.60294
36A	306	395.064	405.03	3.35214	0.929016	0.585671
37A	341	424.023	418.243	3.58628	0.927986	0.614943
40A	320	459.125	441.216	2.54051	0.773901	0.440425
41A	347	442.067	434.339	3.205	0.87408	0.547926
42A	306	389.27	376.197	3.46148	0.923083	0.604775
43A	345	454.596	451.888	3.3867	0.920946	0.579563
44A	441	593.63	566.162	4.50903	0.974453	0.740516
45A	416	535.278	534.915	4.0739	0.954028	0.675529
46A	338	421.438	421.508	3.47742	0.930282	0.597182
47A	373	481.279	465.65	4.04327	0.950334	0.682803
N100	158	225.105	219.67	2.67604	0.882572	0.528591
N103	175	206.071	196.256	3.43022	0.937053	0.664154
N104	110	135.2	146.148	2.4061	0.834921	0.511885
N109	164	205.353	193.847	3.03803	0.91441	0.595708
N112	131	167.909	158.589	2.85587	0.895934	0.585795
N113	179	214.15	214.729	3.33508	0.922827	0.64292
N116	210	295.55	280.086	3.30315	0.924002	0.617745
N120	123	148.2	154.959	2.78603	0.890113	0.578954
N131	138	204.231	184.952	2.6906	0.874019	0.546066
N134	170	237.364	210.454	3.56234	0.95565	0.693629
N136	165	223.8	222.279	2.82791	0.887688	0.553847
N137	142	179.4	172.896	2.77417	0.859131	0.55978
N143	109	134	140.52	2.82969	0.89655	0.603173
N146	144	179.2	176.607	2.95692	0.905497	0.594976
N147	95	120	123.122	1.28189	0.557417	0.281494
N156	212	280.875	266.891	2.74319	0.831828	0.512115
N160	178	213.053	211.24	3.0137	0.880293	0.581595
N162	168	222.667	211.622	3.17309	0.920518	0.619264
N163	170	227.955	239.584	2.98588	0.901042	0.581386
N164	213	279.353	256.509	3.227	0.899324	0.601907
N165	219	303	291.288	3.67388	0.950148	0.681728
N166	166	207.13	215.923	2.59913	0.819196	0.508439
N167	136	173.05	186.011	2.86098	0.892947	0.582369
N168	182	240.8	236.281	3.11698	0.88499	0.598959
N169	185	228.05	225.821	2.61607	0.812458	0.501129
N170	197	213.867	210.002	3.79439	0.953598	0.718198
N171	75	84.5455	89.3876	2.12891	0.786021	0.493091
N172	202	266.688	239.861	2.9324	0.849009	0.552422
N175	173	232.913	236.536	2.76939	0.879519	0.537403
N177	150	189.176	188.217	2.60672	0.851999	0.520238
N179	152	173.136	180.992	2.64853	0.853616	0.527188

## Sheet: Table.S4
Table.S4 Bacterial taxa abundance in phyla level
	Actinobacteria	Bacteroidetes	Chloroflexi	Cyanobacteria	Deinococcus.Thermus	Epsilonbacteraeota	Euryarchaeota	Firmicutes	Fusobacteria	Lentisphaerae	Patescibacteria	Proteobacteria	Spirochaetes	Synergistetes	un_k_Bacteria	Verrucomicrobia
1A	0.00749159	0.505111	0	0.00177766	0	0	0	0.394388	0.010793	0	0	0.0432988	0	6.3488e-05	0	0.037077
3A	0.0010793	0.441305	0	0	0	0	0	0.436163	0.034601	0	0	0.0864072	0	6.3488e-05	0	0.000380928
4A	0.018729	0.363025	0	6.3488e-05	0	0	0	0.559964	0.00228557	0	0.000444416	0.0551711	0	6.3488e-05	0	0.000253952
5A	0.00234906	0.326328	0	0	0	0	0	0.643515	0.00190464	0	0	0.0252047	0	0.000126976	6.3488e-05	0.000507904
6A	0.0356803	0.395848	0	0	0	0	0	0.526379	0.00469811	0	0	0.0306647	6.3488e-05	0.00596788	0	0.000698368
8A	0.00615834	0.351406	0	0	0	0	0	0.604977	0.00222208	0	0	0.0347914	0	6.3488e-05	0	0.000380928
10A	0.016126	0.358199	0	0.000190464	0	0	6.3488e-05	0.582312	0.00139674	0	0	0.0402514	0	0.00133325	0	0.000126976
13A	0.00311091	0.406006	0	0	0	6.3488e-05	6.3488e-05	0.56352	0.00298394	0	6.3488e-05	0.0232366	0	0.000190464	0	0.000761856
16A	0.000888832	0.542188	0	0	0	0	0	0.409117	0.00399975	0	0	0.0438067	0	0	0	0
18A	0.00234906	0.50327	0	0.010539	0	0.000190464	0	0.456669	0	0	6.3488e-05	0.026665	0	6.3488e-05	0	0.000190464
19A	0.0031744	0.677163	0	0.000126976	0	0	0	0.29687	0.00336487	0	0	0.0192369	0	0	0	6.3488e-05
20A	0.00184115	0.852009	0	0	0	0	0	0.136563	0	0	0	0.00958669	0	0	0	0
21A	0.00203162	0.497937	0	0.000190464	0	0	6.3488e-05	0.469304	0.000507904	0	0	0.029395	0	0.00031744	0	0.000253952
23A	0.00171418	0.694115	6.3488e-05	0.000190464	6.3488e-05	0	0	0.290077	0.000190464	0	0.000126976	0.0133325	0	0	0	0.000126976
25A	0.00126976	0.477874	0	0.000126976	0	0	0	0.467272	0.00406323	0	0	0.0490762	0	0	0	0.00031744
26A	0.0143483	0.338899	0	6.3488e-05	0	0	0	0.626055	0.000571392	0	6.3488e-05	0.0198718	0	6.3488e-05	0	6.3488e-05
28A	0.00114278	0.67164	0	0	0	6.3488e-05	0	0.304679	0.00419021	0	0	0.0182846	0	0	0	0
30A	0.0026665	0.262206	0	0	0	0	0.000126976	0.708399	0.00126976	0	0	0.0250778	0	0	0	0.000253952
31A	0.0321249	0.650244	0	0	0	6.3488e-05	0	0.294394	0.00488858	0	0.000190464	0.0155546	0	0.000190464	0	0.00234906
32A	0.00215859	0.476033	6.3488e-05	0	0	0	0	0.491524	0.000888832	0	0.000126976	0.029141	0	6.3488e-05	0	0
33A	0.00171418	0.312552	0	0	0	0	0	0.66364	0.00996762	0	6.3488e-05	0.0120627	0	0	0	0
34A	0.00749159	0.646181	0	0	0	0	0	0.307028	0.0118723	0	6.3488e-05	0.0241255	0	6.3488e-05	0	0.0031744
35A	0.0129516	0.474764	0	0.000126976	0	0	0	0.485937	0.00209511	0	6.3488e-05	0.0238715	0	0.000126976	0	6.3488e-05
36A	0.00203162	0.445496	0	0.000126976	0	0	0	0.427846	0.0311091	0	0.000253952	0.0931369	0	0	0	0
37A	0.0116818	0.537363	0	0	0	0	0	0.414259	0.000571392	0	0	0.0361247	0	0	0	0
40A	0.00482509	0.825916	0	0	0	0	0	0.15472	0.00095232	0	0.000126976	0.0119992	0	0.000571392	0	0.000888832
41A	0.00457114	0.634944	0	0	0	0	0	0.34201	0.00133325	0	0.000126976	0.0168878	0	6.3488e-05	0	6.3488e-05
42A	0.00545997	0.521554	0	0	0	0	0	0.434703	0.0010793	0	0	0.037204	0	0	0	0
43A	0.00368231	0.38715	6.3488e-05	0	6.3488e-05	6.3488e-05	0	0.366834	0.192559	0	0	0.0482509	0	0.000190464	0	0.00114278
44A	0.0217129	0.267348	0	0.000126976	0	6.3488e-05	0.00031744	0.642689	0.000761856	0	0	0.0613929	0	0.00285696	0	0.00272999
45A	0.00431719	0.43756	0	0	0	6.3488e-05	6.3488e-05	0.458828	0.0340931	0	0.000190464	0.0627262	0	0.000126976	0	0.00203162
46A	0.00380928	0.577805	0	0.000126976	0	6.3488e-05	0.000126976	0.32544	0.00177766	0	0	0.0904704	0	0.000253952	0	0.000126976
47A	0.010539	0.39934	6.3488e-05	0.000190464	6.3488e-05	0	0.0109834	0.525744	0.00196813	0	0	0.0356168	0	0.00190464	0	0.0135864
N100	0.000571392	0.681227	0	6.3488e-05	0	6.3488e-05	0.00120627	0.243159	0	0	0	0.0736461	0	6.3488e-05	0	0
N103	0.00488858	0.532601	0	0.00615834	0	0	0	0.373119	0	0	0	0.0828519	0	0.000126976	0	0.000253952
N104	6.3488e-05	0.670561	0	0.000253952	0	6.3488e-05	0	0.197892	0.107358	0	6.3488e-05	0.0228557	0	6.3488e-05	0	0.000825344
N109	0.000253952	0.575011	0	0	0	0	0	0.379595	0.0374579	0	0	0.00761856	0	0	0	6.3488e-05
N112	0.00780903	0.34728	0	0.000126976	0	0	0	0.618056	0	0	6.3488e-05	0.0259666	0	0	0	0.000698368
N113	0.00526951	0.683004	0	0	0	0	0	0.253508	0	0	0.000190464	0.0551076	0	0	0	0.00292045
N116	0.000698368	0.567646	0	0.000126976	0	0	0	0.369945	0.00285696	0	6.3488e-05	0.0570123	0	0.00165069	0	0
N120	0.000825344	0.20932	0	0	0	0	0	0.440543	0.0900895	0	0	0.258841	0	0.000126976	0	0.000253952
N131	0.0108565	0.582249	0	0	0	6.3488e-05	0	0.333376	0.00596788	0	0	0.0674878	0	0	0	0
N134	0.00063488	0.382452	0	0	0	0	0	0.506952	0.0345375	0	0	0.0754238	0	0	0	0
N136	0.00114278	0.679576	0	0.0284426	0	0	0.00031744	0.249698	0.00628532	0	0	0.0345375	0	0	0	0
N137	0.00171418	0.120183	0	6.3488e-05	0	0	0	0.777919	0.000190464	0	0.000380928	0.0995492	0	0	0	0
N143	0.00171418	0.349121	0	6.3488e-05	0	0	0	0.596153	0.00977716	0	0	0.0431719	0	0	0	0
N146	0.00253952	0.582376	0	0	0	0	0	0.302267	0	0	0.000253952	0.112564	0	0	0	0
N147	0.0015872	0.0186655	0	0	0	0	6.3488e-05	0.696908	0.000571392	0	0	0.281696	0	6.3488e-05	0	0.000444416
N156	0.00063488	0.626436	0	0.000126976	0	6.3488e-05	6.3488e-05	0.321567	0	0	0.000380928	0.0499016	0	6.3488e-05	0	0.000761856
N160	0.0031744	0.409879	0	0.00933274	0	0	0	0.522507	0.00520602	6.3488e-05	0.000126976	0.0299029	0	0.00101581	0	0.0187925
N162	0.000571392	0.278205	0	0.000190464	0	0	0	0.541997	0	0	6.3488e-05	0.175544	0	6.3488e-05	0	0.00336487
N163	0.00171418	0.74008	0	0.00095232	0	0	0	0.217066	0.000126976	0	0.000190464	0.0398705	0	0	0	0
N164	0.00888832	0.612977	0	0.000253952	0	6.3488e-05	0	0.350581	0	0	0.000380928	0.0219669	0	6.3488e-05	0	0.00482509
N165	0.00190464	0.631579	0	0.00241255	0	0	6.3488e-05	0.294775	0	0	0.000190464	0.069075	0	0	0	0
N166	0.000698368	0.747953	0	6.3488e-05	0	0	0.00152371	0.217573	0.000126976	0	0.000190464	0.0300933	0	0	0	0.00177766
N167	0.000126976	0.550886	0	0	0	0	0	0.439147	0	0	0.000190464	0.0095232	0	0.000126976	0	0
N168	0.0191099	0.328805	0	0.03422	0	0	0	0.591137	0	0	0	0.0266015	0	6.3488e-05	0	6.3488e-05
N169	0.00196813	0.795378	0	6.3488e-05	0	0	0	0.184115	0	0	6.3488e-05	0.0152371	0	0	0	0.0031744
N170	0.0147927	0.60447	0	0.00139674	0	0	0.00031744	0.35585	0	0	0.000190464	0.0109199	0	0.00101581	0	0.0110469
N171	6.3488e-05	0.863183	0	0	0	0	0	0.0485683	0.0130785	0	0	0.0751063	0	0	0	0
N172	0.00152371	0.672021	0	6.3488e-05	0	0	0	0.302647	0	0.000253952	6.3488e-05	0.0224748	0	0.00095232	0	0
N175	6.3488e-05	0.627579	0	0	0	0	0	0.358073	0.00209511	0	0	0.0121262	0	0	0	6.3488e-05
N177	0	0.725732	0	0.000190464	0	0	0	0.255476	6.3488e-05	0	0	0.0185385	0	0	0	0
N179	6.3488e-05	0.642245	0	6.3488e-05	0	0	0	0.325249	0.000444416	0	6.3488e-05	0.031871	0	0	0	0

## Sheet: Table.S5
Table.S5 Characteristic bacterial biomarkers screened by LEfSe
Taxonomy	Sign_Group	LDA	FDR	AR_mean	Non-AR_mean	Totalmean	10A	13A	16A	18A	19A	1A	20A	21A	23A	25A	26A	28A	30A	31A	32A	33A	34A	35A	36A	37A	3A	40A	41A	42A	43A	44A	45A	46A	47A	4A	5A	6A	8A	N100	N103	N104	N109	N112	N113	N116	N120	N131	N134
Archaea|Euryarchaeota|Thermoplasmata	AR	2.53332	0.00713356	0.0348222	0	0.0179552	0	0.0063488	0	0	0	0	0	0.0063488	0	0	0	0	0.0126976	0	0	0	0	0	0	0	0	0	0	0	0	0.0126976	0.0063488	0.0126976	1.09199	0	0	0	0	0	0	0	0	0	0	0	0	0	0
Archaea|Euryarchaeota|Thermoplasmata|Methanomassiliicoccales	AR	2.53015	0.00713356	0.0348222	0	0.0179552	0	0.0063488	0	0	0	0	0	0.0063488	0	0	0	0	0.0126976	0	0	0	0	0	0	0	0	0	0	0	0	0.0126976	0.0063488	0.0126976	1.09199	0	0	0	0	0	0	0	0	0	0	0	0	0	0
Archaea|Euryarchaeota|Thermoplasmata|Methanomassiliicoccales|Methanomethylophilaceae	AR	2.54468	0.00713356	0.0348222	0	0.0179552	0	0.0063488	0	0	0	0	0	0.0063488	0	0	0	0	0.0126976	0	0	0	0	0	0	0	0	0	0	0	0	0.0126976	0.0063488	0.0126976	1.09199	0	0	0	0	0	0	0	0	0	0	0	0	0	0
Archaea|Euryarchaeota|Thermoplasmata|Methanomassiliicoccales|Methanomethylophilaceae|un_f_Methanomethylophilaceae	AR	2.51254	0.00713356	0.0348222	0	0.0179552	0	0.0063488	0	0	0	0	0	0.0063488	0	0	0	0	0.0126976	0	0	0	0	0	0	0	0	0	0	0	0	0.0126976	0.0063488	0.0126976	1.09199	0	0	0	0	0	0	0	0	0	0	0	0	0	0
Archaea|Euryarchaeota|Thermoplasmata|Methanomassiliicoccales|Methanomethylophilaceae|un_f_Methanomethylophilaceae|un_f_Methanomethylophilaceae	AR	2.53545	0.00713356	0.0348222	0	0.0179552	0	0.0063488	0	0	0	0	0	0.0063488	0	0	0	0	0.0126976	0	0	0	0	0	0	0	0	0	0	0	0	0.0126976	0.0063488	0.0126976	1.09199	0	0	0	0	0	0	0	0	0	0	0	0	0	0
Bacteria|Actinobacteria	AR	3.35552	0.000219309	0.761279	0.309248	0.542327	1.6126	0.311091	0.0888832	0.234906	0.31744	0.749159	0.184115	0.203162	0.171418	0.126976	1.43483	0.114278	0.26665	3.21249	0.215859	0.171418	0.749159	1.29516	0.203162	1.16818	0.10793	0.482509	0.457114	0.545997	0.368231	2.17129	0.431719	0.380928	1.0539	1.8729	0.234906	3.56803	0.615834	0.0571392	0.488858	0.0063488	0.0253952	0.780903	0.526951	0.0698368	0.0825344	1.08565	0.063488
Bacteria|Actinobacteria|Actinobacteria	AR	3.25908	4.9855e-05	0.551961	0.202547	0.382714	1.38404	0.234906	0.0571392	0.101581	0.272999	0.177766	0.114278	0.126976	0.0825344	0.0761856	1.19992	0.0888832	0.241255	2.97759	0.165069	0.146022	0.152371	0.298394	0.0888832	1.0412	0.0698368	0.304743	0.31744	0.463463	0.0761856	1.8729	0.387277	0.323789	0.888832	1.03485	0.196813	2.70459	0.545997	0.0063488	0.253952	0	0	0.615834	0.126976	0	0.0253952	0.031744	0.0063488
Bacteria|Actinobacteria|Actinobacteria|Bifidobacteriales	AR	3.24186	6.6108e-05	0.537917	0.201523	0.374976	1.37769	0.234906	0.0571392	0.101581	0.272999	0.177766	0.114278	0.126976	0.0698368	0.0761856	1.19992	0.0888832	0.241255	2.88871	0.165069	0.139674	0.152371	0.298394	0.0888832	1.0412	0.0698368	0.247603	0.311091	0.463463	0.0507904	1.82846	0.349184	0.272999	0.85074	1.03485	0.196813	2.61571	0.545997	0	0.253952	0	0	0.615834	0.126976	0	0.0190464	0.031744	0
Bacteria|Actinobacteria|Actinobacteria|Bifidobacteriales|Bifidobacteriaceae	AR	3.24186	6.6108e-05	0.537917	0.201523	0.374976	1.37769	0.234906	0.0571392	0.101581	0.272999	0.177766	0.114278	0.126976	0.0698368	0.0761856	1.19992	0.0888832	0.241255	2.88871	0.165069	0.139674	0.152371	0.298394	0.0888832	1.0412	0.0698368	0.247603	0.311091	0.463463	0.0507904	1.82846	0.349184	0.272999	0.85074	1.03485	0.196813	2.61571	0.545997	0	0.253952	0	0	0.615834	0.126976	0	0.0190464	0.031744	0
Bacteria|Actinobacteria|Actinobacteria|Bifidobacteriales|Bifidobacteriaceae|Bifidobacterium	AR	3.22893	0.000103583	0.525989	0.201523	0.368826	1.37134	0.234906	0.0571392	0.101581	0.272999	0.177766	0.114278	0.126976	0.0698368	0.0761856	1.19992	0.0888832	0.234906	2.83792	0.165069	0.139674	0.146022	0.279347	0.0888832	1.0412	0.0698368	0.247603	0.095232	0.463463	0.0507904	1.73957	0.349184	0.272999	0.85074	1.03485	0.196813	2.61571	0.545997	0	0.253952	0	0	0.615834	0.126976	0	0.0190464	0.031744	0
Bacteria|Actinobacteria|Actinobacteria|Bifidobacteriales|Bifidobacteriaceae|Bifidobacterium|un_g_Bifidobacterium	AR	3.22893	0.000103583	0.525989	0.201523	0.368826	1.37134	0.234906	0.0571392	0.101581	0.272999	0.177766	0.114278	0.126976	0.0698368	0.0761856	1.19992	0.0888832	0.234906	2.83792	0.165069	0.139674	0.146022	0.279347	0.0888832	1.0412	0.0698368	0.247603	0.095232	0.463463	0.0507904	1.73957	0.349184	0.272999	0.85074	1.03485	0.196813	2.61571	0.545997	0	0.253952	0	0	0.615834	0.126976	0	0.0190464	0.031744	0
Bacteria|Actinobacteria|Actinobacteria|Bifidobacteriales|Bifidobacteriaceae|un_f_Bifidobacteriaceae	AR	2.0217	0.00714478	0.0119281	0	0.0061504	0.0063488	0	0	0	0	0	0	0	0	0	0	0	0.0063488	0.0507904	0	0	0.0063488	0.0190464	0	0	0	0	0.215859	0	0	0.0888832	0	0	0	0	0	0	0	0	0	0	0	0	0	0	0	0	0
Bacteria|Actinobacteria|Actinobacteria|Bifidobacteriales|Bifidobacteriaceae|un_f_Bifidobacteriaceae|un_f_Bifidobacteriaceae	AR	2.00515	0.00714478	0.0119281	0	0.0061504	0.0063488	0	0	0	0	0	0	0	0	0	0	0	0.0063488	0.0507904	0	0	0.0063488	0.0190464	0	0	0	0	0.215859	0	0	0.0888832	0	0	0	0	0	0	0	0	0	0	0	0	0	0	0	0	0
Bacteria|Actinobacteria|Coriobacteriia	AR	2.69701	0.00986786	0.209318	0.106701	0.159613	0.228557	0.0761856	0.031744	0.133325	0.0444416	0.571392	0.0698368	0.0761856	0.0888832	0.0507904	0.234906	0.0253952	0.0253952	0.234906	0.0507904	0.0253952	0.596788	0.996762	0.114278	0.126976	0.0380928	0.177766	0.139674	0.0825344	0.292045	0.298394	0.0444416	0.0571392	0.165069	0.838042	0.0380928	0.863437	0.0698368	0.0507904	0.234906	0.0063488	0.0253952	0.165069	0.399975	0.0698368	0.0571392	1.0539	0.0571392
Bacteria|Actinobacteria|Coriobacteriia|Coriobacteriales	AR	2.68837	0.0141725	0.207394	0.106701	0.158621	0.228557	0.0761856	0.0253952	0.133325	0.0444416	0.571392	0.0698368	0.0761856	0.0888832	0.0507904	0.234906	0.0253952	0.0253952	0.234906	0.0507904	0.0253952	0.596788	0.996762	0.114278	0.126976	0.0380928	0.177766	0.139674	0.0761856	0.285696	0.298394	0.0380928	0.031744	0.165069	0.838042	0.0380928	0.863437	0.0571392	0.0507904	0.234906	0.0063488	0.0253952	0.165069	0.399975	0.0698368	0.0571392	1.0539	0.0571392
Bacteria|Actinobacteria|Coriobacteriia|Coriobacteriales|Coriobacteriaceae	AR	2.70625	0.00150754	0.195274	0.0892928	0.143939	0.215859	0.0698368	0.0253952	0.126976	0.0380928	0.558695	0.063488	0.063488	0.0888832	0.0507904	0.228557	0.0126976	0.0253952	0.15872	0.0507904	0.0190464	0.565043	0.996762	0.114278	0.120627	0.0126976	0.15872	0.10793	0.0507904	0.285696	0.279347	0.0126976	0.0253952	0.15872	0.838042	0.0380928	0.825344	0.0571392	0.0063488	0.222208	0	0.0253952	0.165069	0.355533	0.063488	0.0571392	1.0539	0.0571392
Bacteria|Actinobacteria|Coriobacteriia|Coriobacteriales|Coriobacteriaceae|Collinsella	AR	2.70625	0.00150754	0.195274	0.0892928	0.143939	0.215859	0.0698368	0.0253952	0.126976	0.0380928	0.558695	0.063488	0.063488	0.0888832	0.0507904	0.228557	0.0126976	0.0253952	0.15872	0.0507904	0.0190464	0.565043	0.996762	0.114278	0.120627	0.0126976	0.15872	0.10793	0.0507904	0.285696	0.279347	0.0126976	0.0253952	0.15872	0.838042	0.0380928	0.825344	0.0571392	0.0063488	0.222208	0	0.0253952	0.165069	0.355533	0.063488	0.0571392	1.0539	0.0571392
Bacteria|Actinobacteria|Coriobacteriia|Coriobacteriales|Coriobacteriaceae|Collinsella|un_g_Collinsella	AR	2.70625	0.00150754	0.195274	0.0892928	0.143939	0.215859	0.0698368	0.0253952	0.126976	0.0380928	0.558695	0.063488	0.063488	0.0888832	0.0507904	0.228557	0.0126976	0.0253952	0.15872	0.0507904	0.0190464	0.565043	0.996762	0.114278	0.120627	0.0126976	0.15872	0.10793	0.0507904	0.285696	0.279347	0.0126976	0.0253952	0.15872	0.838042	0.0380928	0.825344	0.0571392	0.0063488	0.222208	0	0.0253952	0.165069	0.355533	0.063488	0.0571392	1.0539	0.0571392
Bacteria|Actinobacteria|Coriobacteriia|Coriobacteriales|Eggerthellaceae|Adlercreutzia	AR	2.23798	0.0452498	0.0063488	0.0024576	0.004464	0.0126976	0	0	0.0063488	0	0.0126976	0.0063488	0	0	0	0.0063488	0.0063488	0	0.0571392	0	0	0.031744	0	0	0.0063488	0	0.0063488	0.0190464	0	0	0	0.0063488	0	0	0	0	0.031744	0	0	0.0126976	0	0	0	0.031744	0	0	0	0
Bacteria|Actinobacteria|Coriobacteriia|Coriobacteriales|Eggerthellaceae|Adlercreutzia|un_g_Adlercreutzia	AR	2.26259	0.0452498	0.0063488	0.0024576	0.004464	0.0126976	0	0	0.0063488	0	0.0126976	0.0063488	0	0	0	0.0063488	0.0063488	0	0.0571392	0	0	0.031744	0	0	0.0063488	0	0.0063488	0.0190464	0	0	0	0.0063488	0	0	0	0	0.031744	0	0	0.0126976	0	0	0	0.031744	0	0	0	0
Bacteria|Actinobacteria|Coriobacteriia|OPB41	AR	2.48521	0.013478	0.00192388	0	0.000992	0	0	0.0063488	0	0	0	0	0	0	0	0	0	0	0	0	0	0	0	0	0	0	0	0	0.0063488	0.0063488	0	0.0063488	0.0253952	0	0	0	0	0.0126976	0	0	0	0	0	0	0	0	0	0
Bacteria|Actinobacteria|Coriobacteriia|OPB41|un_o_OPB41	AR	2.47605	0.013478	0.00192388	0	0.000992	0	0	0.0063488	0	0	0	0	0	0	0	0	0	0	0	0	0	0	0	0	0	0	0	0	0.0063488	0.0063488	0	0.0063488	0.0253952	0	0	0	0	0.0126976	0	0	0	0	0	0	0	0	0	0
Bacteria|Actinobacteria|Coriobacteriia|OPB41|un_o_OPB41|un_o_OPB41	AR	2.46621	0.013478	0.00192388	0	0.000992	0	0	0.0063488	0	0	0	0	0	0	0	0	0	0	0	0	0	0	0	0	0	0	0	0	0.0063488	0.0063488	0	0.0063488	0.0253952	0	0	0	0	0.0126976	0	0	0	0	0	0	0	0	0	0
Bacteria|Actinobacteria|Coriobacteriia|OPB41|un_o_OPB41|un_o_OPB41|un_o_OPB41	AR	2.45881	0.013478	0.00192388	0	0.000992	0	0	0.0063488	0	0	0	0	0	0	0	0	0	0	0	0	0	0	0	0	0	0	0	0	0.0063488	0.0063488	0	0.0063488	0.0253952	0	0	0	0	0.0126976	0	0	0	0	0	0	0	0	0	0
Bacteria|Bacteroidetes|Bacteroidia|Bacteroidales|Porphyromonadaceae	AR	2.17033	0.000795057	0.0167378	0.0002048	0.0087296	0.0126976	0	0	0	0	0	0	0	0	0	0	0	0	0.0126976	0	0	0	0	0.0571392	0	0	0.0380928	0.0888832	0.0063488	0.0380928	0.101581	0.0571392	0.0888832	0.0126976	0	0	0.0380928	0	0	0	0	0	0	0	0	0	0	0
Bacteria|Bacteroidetes|Bacteroidia|Bacteroidales|Porphyromonadaceae|Porphyromonas	AR	2.1845	0.000795057	0.0167378	0.0002048	0.0087296	0.0126976	0	0	0	0	0	0	0	0	0	0	0	0	0.0126976	0	0	0	0	0.0571392	0	0	0.0380928	0.0888832	0.0063488	0.0380928	0.101581	0.0571392	0.0888832	0.0126976	0	0	0.0380928	0	0	0	0	0	0	0	0	0	0	0
Bacteria|Bacteroidetes|Bacteroidia|Bacteroidales|Porphyromonadaceae|Porphyromonas|un_g_Porphyromonas	AR	2.16793	0.000795057	0.0167378	0.0002048	0.0087296	0.0126976	0	0	0	0	0	0	0	0	0	0	0	0	0.0126976	0	0	0	0	0.0571392	0	0	0.0380928	0.0888832	0.0063488	0.0380928	0.101581	0.0571392	0.0888832	0.0126976	0	0	0.0380928	0	0	0	0	0	0	0	0	0	0	0
Bacteria|Bacteroidetes|Bacteroidia|Bacteroidales|Prevotellaceae|Alloprevotella	Non-AR	3.66761	0.0349585	0.102735	0.760628	0.421402	0	0	0	0.0126976	0.0380928	0	0.063488	0.063488	2.79982	0	0	0	0	0	0.114278	0.0126976	0	0	0	0.0063488	0	0.146022	0.0698368	0	0	0	0.0063488	0.0380928	0	0	0	0.0190464	0	4.81874	0	0	0	0	0	0	0	0	0
Bacteria|Bacteroidetes|Bacteroidia|Bacteroidales|Prevotellaceae|Alloprevotella|un_g_Alloprevotella	Non-AR	3.64968	0.0349585	0.102735	0.760628	0.421402	0	0	0	0.0126976	0.0380928	0	0.063488	0.063488	2.79982	0	0	0	0	0	0.114278	0.0126976	0	0	0	0.0063488	0	0.146022	0.0698368	0	0	0	0.0063488	0.0380928	0	0	0	0.0190464	0	4.81874	0	0	0	0	0	0	0	0	0
Bacteria|Bacteroidetes|Bacteroidia|Bacteroidales|Prevotellaceae|Prevotella	AR	2.37177	0.000729775	0.0596403	0.0192512	0.0400768	0	0	0	0.0126976	0.0253952	0	0	0.0063488	0.0507904	0.0063488	0.0190464	0.0190464	0	0.234906	0.031744	0.0190464	0.0063488	0.0698368	0.0380928	0.0253952	0.0126976	0.120627	0.26665	0	0.139674	0.361882	0.165069	0.126976	0.0761856	0	0	0.126976	0.0063488	0.0126976	0	0.0380928	0	0	0.0444416	0.0063488	0	0	0
Bacteria|Bacteroidetes|Bacteroidia|Bacteroidales|Prevotellaceae|Prevotella_2	Non-AR	3.81713	0.0183665	0.254529	1.23351	0.728724	0.203162	0.0063488	0	6.65989	0.171418	0.0126976	0.15872	0.190464	0.184115	0.0063488	0.272999	0	0.0126976	0	0.0063488	0.0126976	0	0.279347	0	0.0063488	0.0063488	0.0063488	0.0063488	0	0	0.165069	0.0063488	0.0063488	0.0126976	0	0	0.0063488	0	7.6884	0.0063488	0.0126976	17.3894	0	0.0126976	0	0	0	6.51387
Bacteria|Bacteroidetes|Bacteroidia|Bacteroidales|Prevotellaceae|Prevotella_2|un_g_Prevotella_2	Non-AR	3.79393	0.0183665	0.254529	1.23351	0.728724	0.203162	0.0063488	0	6.65989	0.171418	0.0126976	0.15872	0.190464	0.184115	0.0063488	0.272999	0	0.0126976	0	0.0063488	0.0126976	0	0.279347	0	0.0063488	0.0063488	0.0063488	0.0063488	0	0	0.165069	0.0063488	0.0063488	0.0126976	0	0	0.0063488	0	7.6884	0.0063488	0.0126976	17.3894	0	0.0126976	0	0	0	6.51387
Bacteria|Bacteroidetes|Bacteroidia|Bacteroidales|Prevotellaceae|Prevotella_6	AR	2.69863	0.0323797	0.00519448	0.0004096	0.0028768	0	0	0	0.101581	0	0	0.0126976	0	0	0	0.0126976	0	0	0.0063488	0	0	0	0.0253952	0	0	0	0	0	0.0063488	0	0.0063488	0	0	0	0	0	0	0	0	0	0	0	0	0	0.0126976	0	0	0
Bacteria|Bacteroidetes|Bacteroidia|Bacteroidales|Prevotellaceae|Prevotella_6|un_g_Prevotella_6	AR	2.71068	0.0323797	0.00519448	0.0004096	0.0028768	0	0	0	0.101581	0	0	0.0126976	0	0	0	0.0126976	0	0	0.0063488	0	0	0	0.0253952	0	0	0	0	0	0.0063488	0	0.0063488	0	0	0	0	0	0	0	0	0	0	0	0	0	0.0126976	0	0	0
Bacteria|Bacteroidetes|Bacteroidia|Bacteroidales|Prevotellaceae|Prevotella_7	Non-AR	2.98871	0.0463045	0.0123128	0.167526	0.0874944	0	0	0	0	0.0063488	0	0	0.0063488	0.0253952	0	0	0	0	0.0063488	0.0126976	0	0.0190464	0	0	0	0	0.0126976	0.292045	0.0253952	0	0	0	0	0	0	0	0	0	0	0	0	0	0	0	0	0	0	0
Bacteria|Bacteroidetes|Bacteroidia|Bacteroidales|Prevotellaceae|Prevotella_7|un_g_Prevotella_7	Non-AR	2.99668	0.046293	0.0117357	0.167526	0.0871968	0	0	0	0	0.0063488	0	0	0.0063488	0.0253952	0	0	0	0	0.0063488	0.0126976	0	0.0063488	0	0	0	0	0.0126976	0.292045	0.0190464	0	0	0	0	0	0	0	0	0	0	0	0	0	0	0	0	0	0	0
Bacteria|Bacteroidetes|Bacteroidia|Bacteroidales|Prevotellaceae|Prevotella_9	AR	4.49929	0.0153069	21.128	16.3113	18.7949	1.56815	3.06012	0.361882	22.6589	45.1463	0.984065	77.8998	27.5665	51.3237	7.80903	18.9448	52.1999	7.52968	44.9686	32.6963	4.61558	38.2896	26.2967	11.8342	26.1507	1.02851	68.8464	48.2573	6.97733	5.24411	3.80293	8.42486	12.5706	24.8746	4.81874	0.74281	9.14863	0.58409	54.7076	0.114278	0.0888832	24.3223	0.0380928	0.0126976	29.979	0.0126976	49.6413	12.2214
Bacteria|Bacteroidetes|Bacteroidia|Bacteroidales|Prevotellaceae|Prevotella_9|un_g_Prevotella_9	AR	4.49929	0.0153069	21.128	16.3113	18.7949	1.56815	3.06012	0.361882	22.6589	45.1463	0.984065	77.8998	27.5665	51.3237	7.80903	18.9448	52.1999	7.52968	44.9686	32.6963	4.61558	38.2896	26.2967	11.8342	26.1507	1.02851	68.8464	48.2573	6.97733	5.24411	3.80293	8.42486	12.5706	24.8746	4.81874	0.74281	9.14863	0.58409	54.7076	0.114278	0.0888832	24.3223	0.0380928	0.0126976	29.979	0.0126976	49.6413	12.2214
Bacteria|Bacteroidetes|Bacteroidia|Bacteroidales|Prevotellaceae|Prevotella|un_g_Prevotella	AR	2.36727	0.000729775	0.0596403	0.0192512	0.0400768	0	0	0	0.0126976	0.0253952	0	0	0.0063488	0.0507904	0.0063488	0.0190464	0.0190464	0	0.234906	0.031744	0.0190464	0.0063488	0.0698368	0.0380928	0.0253952	0.0126976	0.120627	0.26665	0	0.139674	0.361882	0.165069	0.126976	0.0761856	0	0	0.126976	0.0063488	0.0126976	0	0.0380928	0	0	0.0444416	0.0063488	0	0	0
Bacteria|Bacteroidetes|Bacteroidia|Bacteroidales|Rikenellaceae	Non-AR	3.94058	0.00195792	0.594864	2.55263	1.54316	1.64434	0.450765	0.965018	0.330138	0.215859	1.71418	0.0888832	1.46657	0.234906	0.203162	0.438067	0.10793	0.209511	2.1205	0.355533	0.323789	0.704717	0.0825344	0.063488	0.495207	0.101581	0.196813	0.285696	0.558695	0.241255	1.21262	1.3015	0.177766	0.945972	0.095232	0.120627	1.46657	0.711066	0.0063488	3.92991	0.0063488	0.571392	0.438067	12.2595	2.50143	0.336487	0.698368	0.42537
Bacteria|Bacteroidetes|Bacteroidia|Bacteroidales|Rikenellaceae|Alistipes	Non-AR	3.94058	0.00195792	0.594864	2.55263	1.54316	1.64434	0.450765	0.965018	0.330138	0.215859	1.71418	0.0888832	1.46657	0.234906	0.203162	0.438067	0.10793	0.209511	2.1205	0.355533	0.323789	0.704717	0.0825344	0.063488	0.495207	0.101581	0.196813	0.285696	0.558695	0.241255	1.21262	1.3015	0.177766	0.945972	0.095232	0.120627	1.46657	0.711066	0.0063488	3.92991	0.0063488	0.571392	0.438067	12.2595	2.50143	0.336487	0.698368	0.42537
Bacteria|Bacteroidetes|Bacteroidia|Bacteroidales|Rikenellaceae|Alistipes|un_g_Alistipes	Non-AR	3.94058	0.00195792	0.594864	2.55263	1.54316	1.64434	0.450765	0.965018	0.330138	0.215859	1.71418	0.0888832	1.46657	0.234906	0.203162	0.438067	0.10793	0.209511	2.1205	0.355533	0.323789	0.704717	0.0825344	0.063488	0.495207	0.101581	0.196813	0.285696	0.558695	0.241255	1.21262	1.3015	0.177766	0.945972	0.095232	0.120627	1.46657	0.711066	0.0063488	3.92991	0.0063488	0.571392	0.438067	12.2595	2.50143	0.336487	0.698368	0.42537
Bacteria|Chloroflexi	AR	2.98444	0.0470843	0.000769552	0	0.0003968	0	0	0	0	0	0	0	0	0.0063488	0	0	0	0	0	0.0063488	0	0	0	0	0	0	0	0	0	0.0063488	0	0	0	0.0063488	0	0	0	0	0	0	0	0	0	0	0	0	0	0
Bacteria|Chloroflexi|Chloroflexia	AR	2.98116	0.0470843	0.000769552	0	0.0003968	0	0	0	0	0	0	0	0	0.0063488	0	0	0	0	0	0.0063488	0	0	0	0	0	0	0	0	0	0.0063488	0	0	0	0.0063488	0	0	0	0	0	0	0	0	0	0	0	0	0	0
Bacteria|Chloroflexi|Chloroflexia|Thermomicrobiales	AR	3.02082	0.0470843	0.000769552	0	0.0003968	0	0	0	0	0	0	0	0	0.0063488	0	0	0	0	0	0.0063488	0	0	0	0	0	0	0	0	0	0.0063488	0	0	0	0.0063488	0	0	0	0	0	0	0	0	0	0	0	0	0	0
Bacteria|Chloroflexi|Chloroflexia|Thermomicrobiales|JG30-KF-CM45	AR	2.99883	0.0470843	0.000769552	0	0.0003968	0	0	0	0	0	0	0	0	0.0063488	0	0	0	0	0	0.0063488	0	0	0	0	0	0	0	0	0	0.0063488	0	0	0	0.0063488	0	0	0	0	0	0	0	0	0	0	0	0	0	0
Bacteria|Chloroflexi|Chloroflexia|Thermomicrobiales|JG30-KF-CM45|un_f_JG30-KF-CM45	AR	2.99487	0.0470843	0.000769552	0	0.0003968	0	0	0	0	0	0	0	0	0.0063488	0	0	0	0	0	0.0063488	0	0	0	0	0	0	0	0	0	0.0063488	0	0	0	0.0063488	0	0	0	0	0	0	0	0	0	0	0	0	0	0
Bacteria|Chloroflexi|Chloroflexia|Thermomicrobiales|JG30-KF-CM45|un_f_JG30-KF-CM45|un_f_JG30-KF-CM45	AR	2.9883	0.0470843	0.000769552	0	0.0003968	0	0	0	0	0	0	0	0	0.0063488	0	0	0	0	0	0.0063488	0	0	0	0	0	0	0	0	0	0.0063488	0	0	0	0.0063488	0	0	0	0	0	0	0	0	0	0	0	0	0	0
Bacteria|Cyanobacteria	Non-AR	3.13075	0.0472318	0.0423254	0.272999	0.154058	0.0190464	0	0	1.0539	0.0126976	0.177766	0	0.0190464	0.0190464	0.0126976	0.0063488	0	0	0	0	0	0	0.0126976	0.0126976	0	0	0	0	0	0	0.0126976	0	0.0126976	0.0190464	0.0063488	0	0	0	0.0063488	0.615834	0.0253952	0	0.0126976	0	0.0126976	0	0	0
Bacteria|Firmicutes	AR	4.53963	0.0367129	44.8843	37.6304	41.3707	58.2312	56.352	40.9117	45.6669	29.687	39.4388	13.6563	46.9304	29.0077	46.7272	62.6055	30.4679	70.8399	29.4394	49.1524	66.364	30.7028	48.5937	42.7846	41.4259	43.6163	15.472	34.201	43.4703	36.6834	64.2689	45.8828	32.544	52.5744	55.9964	64.3515	52.6379	60.4977	24.3159	37.3119	19.7892	37.9595	61.8056	25.3508	36.9945	44.0543	33.3376	50.6952
Bacteria|Firmicutes|Clostridia|Clostridiales|Christensenellaceae|Catabacter	Non-AR	2.46126	0.0025396	0.000384776	0.00512	0.0026784	0	0	0	0	0	0	0	0	0	0	0	0	0	0.0063488	0	0	0	0	0	0	0	0	0	0	0	0.0063488	0	0	0	0	0	0	0	0	0.0126976	0	0	0	0.0063488	0	0.0063488	0	0
Bacteria|Firmicutes|Clostridia|Clostridiales|Christensenellaceae|Catabacter|un_g_Catabacter	Non-AR	2.48528	0.0025396	0.000384776	0.00512	0.0026784	0	0	0	0	0	0	0	0	0	0	0	0	0	0.0063488	0	0	0	0	0	0	0	0	0	0	0	0.0063488	0	0	0	0	0	0	0	0	0.0126976	0	0	0	0.0063488	0	0.0063488	0	0
Bacteria|Firmicutes|Clostridia|Clostridiales|Clostridiales_vadinBB60_group	AR	2.41219	1.35201e-05	0.0584859	0.0079872	0.0340256	0.146022	0.0571392	0.0126976	0.0507904	0	0	0	0.0253952	0.0444416	0	0.0126976	0	0.0190464	0.095232	0.0063488	0	0.0253952	0.0761856	0	0.095232	0	0.0063488	0.0507904	0	0.0063488	0.863437	0.0190464	0.0190464	0.234906	0.0126976	0.0063488	0.0444416	0	0	0	0	0	0	0	0	0	0	0
Bacteria|Firmicutes|Clostridia|Clostridiales|Clostridiales_vadinBB60_group|un_f_Clostridiales_vadinBB60_group	AR	2.4075	1.35201e-05	0.0584859	0.0079872	0.0340256	0.146022	0.0571392	0.0126976	0.0507904	0	0	0	0.0253952	0.0444416	0	0.0126976	0	0.0190464	0.095232	0.0063488	0	0.0253952	0.0761856	0	0.095232	0	0.0063488	0.0507904	0	0.0063488	0.863437	0.0190464	0.0190464	0.234906	0.0126976	0.0063488	0.0444416	0	0	0	0	0	0	0	0	0	0	0
Bacteria|Firmicutes|Clostridia|Clostridiales|Clostridiales_vadinBB60_group|un_f_Clostridiales_vadinBB60_group|un_f_Clostridiales_vadinBB60_group	AR	2.41087	1.35201e-05	0.0584859	0.0079872	0.0340256	0.146022	0.0571392	0.0126976	0.0507904	0	0	0	0.0253952	0.0444416	0	0.0126976	0	0.0190464	0.095232	0.0063488	0	0.0253952	0.0761856	0	0.095232	0	0.0063488	0.0507904	0	0.0063488	0.863437	0.0190464	0.0190464	0.234906	0.0126976	0.0063488	0.0444416	0	0	0	0	0	0	0	0	0	0	0
Bacteria|Firmicutes|Clostridia|Clostridiales|Family_XI	AR	2.39239	1.09546e-05	0.050598	0.0024576	0.02728	0.0063488	0.0063488	0.0063488	0.031744	0	0	0.0063488	0	0.031744	0	0.0063488	0.0063488	0.0126976	0	0.0507904	0	0.0063488	0.0507904	0.196813	0.0253952	0	0.0253952	0.965018	0.0063488	0	0.171418	0.0444416	0.0126976	0	0	0	0	0	0	0	0	0	0	0	0	0	0	0
Bacteria|Firmicutes|Clostridia|Clostridiales|Family_XI|Anaerococcus	AR	2.77906	0.013478	0.0032706	0	0.0016864	0	0	0	0	0	0	0	0	0	0	0	0	0	0	0.0063488	0	0	0.0063488	0.0063488	0	0	0	0.0761856	0	0	0.0063488	0.0063488	0	0	0	0	0	0	0	0	0	0	0	0	0	0	0	0
Bacteria|Firmicutes|Clostridia|Clostridiales|Family_XI|Anaerococcus|un_g_Anaerococcus	AR	2.80515	0.013478	0.0032706	0	0.0016864	0	0	0	0	0	0	0	0	0	0	0	0	0	0	0.0063488	0	0	0.0063488	0.0063488	0	0	0	0.0761856	0	0	0.0063488	0.0063488	0	0	0	0	0	0	0	0	0	0	0	0	0	0	0	0
Bacteria|Firmicutes|Clostridia|Clostridiales|Family_XI|Ezakiella	AR	2.32495	0.000113644	0.0404015	0.0024576	0.0220224	0.0063488	0.0063488	0.0063488	0.0190464	0	0	0	0	0.0253952	0	0	0.0063488	0.0063488	0	0.0444416	0	0	0.0444416	0.152371	0.0253952	0	0.0253952	0.761856	0.0063488	0	0.146022	0.0380928	0.0126976	0	0	0	0	0	0	0	0	0	0	0	0	0	0	0
Bacteria|Firmicutes|Clostridia|Clostridiales|Family_XI|Ezakiella|un_g_Ezakiella	AR	2.32759	0.000113644	0.0404015	0.0024576	0.0220224	0.0063488	0.0063488	0.0063488	0.0190464	0	0	0	0	0.0253952	0	0	0.0063488	0.0063488	0	0.0444416	0	0	0.0444416	0.152371	0.0253952	0	0.0253952	0.761856	0.0063488	0	0.146022	0.0380928	0.0126976	0	0	0	0	0	0	0	0	0	0	0	0	0	0	0
Bacteria|Firmicutes|Clostridia|Clostridiales|Family_XI|Peptoniphilus	AR	2.6385	0.00192731	0.00692597	0	0.0035712	0	0	0	0.0126976	0	0	0.0063488	0	0.0063488	0	0.0063488	0	0.0063488	0	0	0	0.0063488	0	0.0380928	0	0	0	0.126976	0	0	0.0190464	0	0	0	0	0	0	0	0	0	0	0	0	0	0	0	0	0
Bacteria|Firmicutes|Clostridia|Clostridiales|Family_XI|Peptoniphilus|un_g_Peptoniphilus	AR	2.68667	0.00714254	0.00615642	0	0.0031744	0	0	0	0.0126976	0	0	0.0063488	0	0.0063488	0	0	0	0.0063488	0	0	0	0	0	0.0380928	0	0	0	0.114278	0	0	0.0190464	0	0	0	0	0	0	0	0	0	0	0	0	0	0	0	0	0
Bacteria|Firmicutes|Clostridia|Clostridiales|Lachnospiraceae	AR	4.26892	0.00267829	13.8348	10.1118	12.0315	25.4016	23.389	27.5665	16.0879	10.8692	14.215	4.56479	9.45337	14.4816	5.76471	18.3925	6.92654	8.58358	6.29801	13.2119	10.1771	11.0406	13.8277	11.7834	13.942	19.7575	6.19008	13.6944	18.2973	10.1073	18.7544	18.5004	9.33274	16.272	17.3894	7.82807	17.2307	17.218	4.65367	5.68218	9.67558	18.1703	29.3696	3.30773	8.79944	18.3417	8.09472	14.1705
Bacteria|Firmicutes|Clostridia|Clostridiales|Lachnospiraceae|Anaerostipes	AR	3.07712	5.77001e-08	0.362844	0.122266	0.246314	0.228557	0.488858	0.228557	0.095232	0.209511	0.774554	0.031744	0.0888832	0.10793	0.323789	0.222208	0.146022	0.876135	0.558695	0.292045	0.234906	0.336487	0.260301	0.253952	0.101581	0.844391	0.0698368	0.0761856	0.146022	2.3681	0.241255	0.31744	0.253952	0.146022	0.539648	0.165069	0.514253	0.431719	0	0.0761856	0.0507904	0.0126976	0.241255	0.0571392	0.0063488	0	0.0126976	0.0063488
Bacteria|Firmicutes|Clostridia|Clostridiales|Lachnospiraceae|Anaerostipes|un_g_Anaerostipes	AR	3.07712	5.77001e-08	0.362844	0.122266	0.246314	0.228557	0.488858	0.228557	0.095232	0.209511	0.774554	0.031744	0.0888832	0.10793	0.323789	0.222208	0.146022	0.876135	0.558695	0.292045	0.234906	0.336487	0.260301	0.253952	0.101581	0.844391	0.0698368	0.0761856	0.146022	2.3681	0.241255	0.31744	0.253952	0.146022	0.539648	0.165069	0.514253	0.431719	0	0.0761856	0.0507904	0.0126976	0.241255	0.0571392	0.0063488	0	0.0126976	0.0063488
Bacteria|Firmicutes|Clostridia|Clostridiales|Lachnospiraceae|Blautia	AR	3.21717	2.61145e-05	0.873249	0.697549	0.788144	2.19669	2.08876	1.5745	0.577741	0.488858	0.863437	0.190464	0.672973	0.387277	0.507904	0.933274	0.380928	0.457114	0.450765	0.609485	1.18723	0.939623	1.79671	0.666624	0.660276	0.774554	0.520602	1.00311	1.35864	0.47616	0.736461	0.857088	0.42537	1.08565	0.996762	0.628532	1.06025	1.26341	0.0444416	0.469811	1.18088	0.0507904	0.177766	0.349184	0.406323	0.146022	0.0698368	0.0253952
Bacteria|Firmicutes|Clostridia|Clostridiales|Lachnospiraceae|Blautia|un_g_Blautia	AR	3.21717	2.61145e-05	0.873249	0.697549	0.788144	2.19669	2.08876	1.5745	0.577741	0.488858	0.863437	0.190464	0.672973	0.387277	0.507904	0.933274	0.380928	0.457114	0.450765	0.609485	1.18723	0.939623	1.79671	0.666624	0.660276	0.774554	0.520602	1.00311	1.35864	0.47616	0.736461	0.857088	0.42537	1.08565	0.996762	0.628532	1.06025	1.26341	0.0444416	0.469811	1.18088	0.0507904	0.177766	0.349184	0.406323	0.146022	0.0698368	0.0253952
Bacteria|Firmicutes|Clostridia|Clostridiales|Lachnospiraceae|Coprococcus_1	AR	2.19842	0.000277001	0.0336679	0.0110592	0.0227168	0.0825344	0.0253952	0.0063488	0.0444416	0.031744	0.126976	0.0126976	0.120627	0.0190464	0.0126976	0.0126976	0.0190464	0.031744	0.0571392	0.0126976	0	0.0380928	0.031744	0.0190464	0.0190464	0	0.0126976	0.0380928	0.0126976	0.0126976	0.0444416	0.0063488	0.0190464	0.171418	0.0190464	0.0063488	0.031744	0.0126976	0	0.031744	0	0.0380928	0	0.0190464	0.0190464	0	0.0126976	0
Bacteria|Firmicutes|Clostridia|Clostridiales|Lachnospiraceae|Coprococcus_1|un_g_Coprococcus_1	AR	2.20133	0.000277001	0.0336679	0.0110592	0.0227168	0.0825344	0.0253952	0.0063488	0.0444416	0.031744	0.126976	0.0126976	0.120627	0.0190464	0.0126976	0.0126976	0.0190464	0.031744	0.0571392	0.0126976	0	0.0380928	0.031744	0.0190464	0.0190464	0	0.0126976	0.0380928	0.0126976	0.0126976	0.0444416	0.0063488	0.0190464	0.171418	0.0190464	0.0063488	0.031744	0.0126976	0	0.031744	0	0.0380928	0	0.0190464	0.0190464	0	0.0126976	0
Bacteria|Firmicutes|Clostridia|Clostridiales|Lachnospiraceae|Coprococcus_2	AR	2.48317	0.000307018	0.186809	0.174285	0.180742	0.0888832	0.304743	0.0063488	0.660276	0.0571392	0.0253952	0.031744	0.120627	0.114278	0.031744	0.228557	0.0571392	0.0698368	0.666624	0.42537	0.0444416	0.0126976	0.063488	0.0126976	0.146022	0.0126976	0.0190464	0.120627	0.0253952	0.063488	0.342835	0.304743	0.133325	1.5872	0.0444416	0.0507904	0.260301	0.031744	0.228557	0.101581	0	0.0063488	0	0	0.0698368	0	0	0
Bacteria|Firmicutes|Clostridia|Clostridiales|Lachnospiraceae|Coprococcus_2|un_g_Coprococcus_2	AR	2.48575	0.000307018	0.186809	0.174285	0.180742	0.0888832	0.304743	0.0063488	0.660276	0.0571392	0.0253952	0.031744	0.120627	0.114278	0.031744	0.228557	0.0571392	0.0698368	0.666624	0.42537	0.0444416	0.0126976	0.063488	0.0126976	0.146022	0.0126976	0.0190464	0.120627	0.0253952	0.063488	0.342835	0.304743	0.133325	1.5872	0.0444416	0.0507904	0.260301	0.031744	0.228557	0.101581	0	0.0063488	0	0	0.0698368	0	0	0
Bacteria|Firmicutes|Clostridia|Clostridiales|Lachnospiraceae|Eisenbergiella	AR	2.21597	3.666e-06	0.0417482	0.0139264	0.028272	0.323789	0.0698368	0.0571392	0.0063488	0.0126976	0.0126976	0	0	0	0.0126976	0.031744	0.0190464	0	0.222208	0.031744	0.0126976	0	0.0444416	0.0126976	0	0.063488	0.0507904	0.0126976	0.0253952	0.0126976	0.031744	0.0063488	0.0761856	0.0063488	0.0380928	0	0.0507904	0.133325	0	0	0	0	0	0.0380928	0.0190464	0.349184	0	0
Bacteria|Firmicutes|Clostridia|Clostridiales|Lachnospiraceae|Eisenbergiella|un_g_Eisenbergiella	AR	2.2093	3.666e-06	0.0417482	0.0139264	0.028272	0.323789	0.0698368	0.0571392	0.0063488	0.0126976	0.0126976	0	0	0	0.0126976	0.031744	0.0190464	0	0.222208	0.031744	0.0126976	0	0.0444416	0.0126976	0	0.063488	0.0507904	0.0126976	0.0253952	0.0126976	0.031744	0.0063488	0.0761856	0.0063488	0.0380928	0	0.0507904	0.133325	0	0	0	0	0	0.0380928	0.0190464	0.349184	0	0
Bacteria|Firmicutes|Clostridia|Clostridiales|Lachnospiraceae|Fusicatenibacter	AR	3.39619	3.34571e-11	0.539264	0.048128	0.30137	1.84115	0.825344	0.63488	0.463463	0.47616	0.298394	0.190464	0.799949	0.292045	0.126976	1.0412	0.177766	0.146022	0.47616	0.336487	0.247603	0.349184	0.482509	0.42537	0.272999	0.876135	0.361882	0.31744	0.31744	0.126976	0.768205	0.342835	0.304743	0.685671	0.628532	0.234906	2.30462	0.622183	0	0.152371	0.0126976	0.0063488	0.0507904	0.063488	0.0190464	0	0.0126976	0.031744
Bacteria|Firmicutes|Clostridia|Clostridiales|Lachnospiraceae|Fusicatenibacter|un_g_Fusicatenibacter	AR	3.39619	3.34571e-11	0.539264	0.048128	0.30137	1.84115	0.825344	0.63488	0.463463	0.47616	0.298394	0.190464	0.799949	0.292045	0.126976	1.0412	0.177766	0.146022	0.47616	0.336487	0.247603	0.349184	0.482509	0.42537	0.272999	0.876135	0.361882	0.31744	0.31744	0.126976	0.768205	0.342835	0.304743	0.685671	0.628532	0.234906	2.30462	0.622183	0	0.152371	0.0126976	0.0063488	0.0507904	0.063488	0.0190464	0	0.0126976	0.031744
Bacteria|Firmicutes|Clostridia|Clostridiales|Lachnospiraceae|Hungatella	AR	2.45493	5.57466e-05	0.0684901	0.0129024	0.0415648	0.0380928	0.0761856	0.0380928	0	0.0507904	0.0571392	0.0063488	0.0380928	0.0126976	0	0.0126976	0.0507904	0	0.228557	0.0063488	0.0380928	0.0063488	0.0126976	0.0571392	0.0126976	0.704717	0.0698368	0.0063488	0.0507904	0	0.0380928	0.196813	0.0571392	0.0380928	0.114278	0.0126976	0.146022	0.0825344	0	0.0126976	0.0126976	0.0063488	0	0.0063488	0.0253952	0.101581	0	0
Bacteria|Firmicutes|Clostridia|Clostridiales|Lachnospiraceae|Hungatella|un_g_Hungatella	AR	2.44864	5.57466e-05	0.0684901	0.0129024	0.0415648	0.0380928	0.0761856	0.0380928	0	0.0507904	0.0571392	0.0063488	0.0380928	0.0126976	0	0.0126976	0.0507904	0	0.228557	0.0063488	0.0380928	0.0063488	0.0126976	0.0571392	0.0126976	0.704717	0.0698368	0.0063488	0.0507904	0	0.0380928	0.196813	0.0571392	0.0380928	0.114278	0.0126976	0.146022	0.0825344	0	0.0126976	0.0126976	0.0063488	0	0.0063488	0.0253952	0.101581	0	0
Bacteria|Firmicutes|Clostridia|Clostridiales|Lachnospiraceae|Lachnoclostridium	AR	3.68244	1.51942e-05	1.86616	0.779469	1.3398	2.3808	2.63475	3.88547	1.79671	2.33636	4.97111	0.558695	0.774554	1.3142	0.647578	0.799949	0.857088	0.539648	0.387277	0.666624	0.799949	2.93315	1.8729	2.17764	2.54587	5.33299	0.622183	0.996762	1.44118	1.53641	1.51102	1.90464	0.939623	1.54276	3.45375	1.87925	2.58396	2.95854	0.133325	1.22532	2.43159	1.5745	2.88871	0.647578	0.279347	1.99352	0.558695	0.971367
Bacteria|Firmicutes|Clostridia|Clostridiales|Lachnospiraceae|Lachnoclostridium|un_g_Lachnoclostridium	AR	3.68244	1.51942e-05	1.86616	0.779469	1.3398	2.3808	2.63475	3.88547	1.79671	2.33636	4.97111	0.558695	0.774554	1.3142	0.647578	0.799949	0.857088	0.539648	0.387277	0.666624	0.799949	2.93315	1.8729	2.17764	2.54587	5.33299	0.622183	0.996762	1.44118	1.53641	1.51102	1.90464	0.939623	1.54276	3.45375	1.87925	2.58396	2.95854	0.133325	1.22532	2.43159	1.5745	2.88871	0.647578	0.279347	1.99352	0.558695	0.971367
Bacteria|Firmicutes|Clostridia|Clostridiales|Lachnospiraceae|Lachnospira	AR	3.90491	2.79299e-11	1.89848	0.252928	1.10142	1.73322	2.48238	0.920576	2.19669	2.25383	1.01581	0.63488	1.79036	0.990413	1.54911	2.50778	2.3681	0.787252	0.596788	1.3523	3.77754	0.990413	0.869786	3.61247	1.69513	5.61869	1.88559	1.5872	1.0539	0.920576	1.61894	4.13942	1.47927	2.43159	3.4601	1.0539	1.93004	1.34595	0.774554	0.0253952	0.603136	0.545997	0.609485	0.0507904	0.0126976	0.0761856	0.628532	0.495207
Bacteria|Firmicutes|Clostridia|Clostridiales|Lachnospiraceae|Lachnospiraceae_FCS020_group	AR	2.26815	4.98331e-05	0.0140443	0.0018432	0.0081344	0.0253952	0.0126976	0.0063488	0.0190464	0.0063488	0	0	0.0126976	0	0	0	0	0	0	0.0253952	0	0.0380928	0.0253952	0.0063488	0.0126976	0.0126976	0.0063488	0.0126976	0.0063488	0	0.101581	0.0126976	0.031744	0.0571392	0	0.0126976	0.0126976	0.0063488	0	0	0	0.0063488	0	0	0.0063488	0	0	0
Bacteria|Firmicutes|Clostridia|Clostridiales|Lachnospiraceae|Lachnospiraceae_FCS020_group|un_g_Lachnospiraceae_FCS020_group	AR	2.23229	4.98331e-05	0.0140443	0.0018432	0.0081344	0.0253952	0.0126976	0.0063488	0.0190464	0.0063488	0	0	0.0126976	0	0	0	0	0	0	0.0253952	0	0.0380928	0.0253952	0.0063488	0.0126976	0.0126976	0.0063488	0.0126976	0.0063488	0	0.101581	0.0126976	0.031744	0.0571392	0	0.0126976	0.0126976	0.0063488	0	0	0	0.0063488	0	0	0.0063488	0	0	0
Bacteria|Firmicutes|Clostridia|Clostridiales|Lachnospiraceae|Lachnospiraceae_NC2004_group	AR	2.37151	0.00095031	0.00904223	0.0036864	0.006448	0.0380928	0.0126976	0.0063488	0.0063488	0.031744	0	0	0	0.031744	0	0.0063488	0	0	0	0.0063488	0	0.0063488	0.0253952	0.0126976	0.0063488	0.0126976	0	0.0190464	0	0.0063488	0	0.0190464	0	0.0063488	0.0190464	0	0.0190464	0.0063488	0	0	0	0	0.0063488	0.0571392	0	0	0	0
Bacteria|Firmicutes|Clostridia|Clostridiales|Lachnospiraceae|Lachnospiraceae_NC2004_group|un_g_Lachnospiraceae_NC2004_group	AR	2.35994	0.00095031	0.00904223	0.0036864	0.006448	0.0380928	0.0126976	0.0063488	0.0063488	0.031744	0	0	0	0.031744	0	0.0063488	0	0	0	0.0063488	0	0.0063488	0.0253952	0.0126976	0.0063488	0.0126976	0	0.0190464	0	0.0063488	0	0.0190464	0	0.0063488	0.0190464	0	0.0190464	0.0063488	0	0	0	0	0.0063488	0.0571392	0	0	0	0
Bacteria|Firmicutes|Clostridia|Clostridiales|Lachnospiraceae|Lachnospiraceae_ND3007_group	AR	2.23551	0.000253253	0.0380928	0.017408	0.0280736	0.133325	0.0571392	0.0761856	0.0698368	0.0126976	0.063488	0.0126976	0.0507904	0.0253952	0.0126976	0.0571392	0.0126976	0.0190464	0.0063488	0.0126976	0.0126976	0.0253952	0.0126976	0.0380928	0.0126976	0.0571392	0	0.0190464	0.0253952	0.0063488	0.10793	0.0571392	0.0190464	0.0698368	0.0507904	0.0063488	0.063488	0.0507904	0.0380928	0.0444416	0	0.0063488	0.0444416	0.0380928	0.0253952	0	0.0126976	0.0063488
Bacteria|Firmicutes|Clostridia|Clostridiales|Lachnospiraceae|Lachnospiraceae_ND3007_group|un_g_Lachnospiraceae_ND3007_group	AR	2.23463	0.000253253	0.0380928	0.017408	0.0280736	0.133325	0.0571392	0.0761856	0.0698368	0.0126976	0.063488	0.0126976	0.0507904	0.0253952	0.0126976	0.0571392	0.0126976	0.0190464	0.0063488	0.0126976	0.0126976	0.0253952	0.0126976	0.0380928	0.0126976	0.0571392	0	0.0190464	0.0253952	0.0063488	0.10793	0.0571392	0.0190464	0.0698368	0.0507904	0.0063488	0.063488	0.0507904	0.0380928	0.0444416	0	0.0063488	0.0444416	0.0380928	0.0253952	0	0.0126976	0.0063488
Bacteria|Firmicutes|Clostridia|Clostridiales|Lachnospiraceae|Lachnospira|un_g_Lachnospira	AR	3.90491	2.79299e-11	1.89848	0.252928	1.10142	1.73322	2.48238	0.920576	2.19669	2.25383	1.01581	0.63488	1.79036	0.990413	1.54911	2.50778	2.3681	0.787252	0.596788	1.3523	3.77754	0.990413	0.869786	3.61247	1.69513	5.61869	1.88559	1.5872	1.0539	0.920576	1.61894	4.13942	1.47927	2.43159	3.4601	1.0539	1.93004	1.34595	0.774554	0.0253952	0.603136	0.545997	0.609485	0.0507904	0.0126976	0.0761856	0.628532	0.495207
Bacteria|Firmicutes|Clostridia|Clostridiales|Lachnospiraceae|Roseburia	AR	3.69836	0.034361	3.50512	3.42467	3.46615	7.02178	6.53292	12.5706	4.62828	1.13009	1.60625	1.23802	2.01892	3.85372	1.26341	8.12012	1.17453	4.48226	0.95232	5.8409	2.30462	1.20627	3.73945	1.3269	3.07282	0.945972	1.07295	4.66002	5.76471	0.977716	5.39013	2.79347	2.87601	3.35852	3.34582	1.62529	3.56803	5.20602	0.374579	0.412672	0.165069	9.86604	19.4146	0.241255	1.23167	0.0063488	5.57425	4.98381
Bacteria|Firmicutes|Clostridia|Clostridiales|Lachnospiraceae|Roseburia|un_g_Roseburia	AR	3.69836	0.034361	3.50512	3.42467	3.46615	7.02178	6.53292	12.5706	4.62828	1.13009	1.60625	1.23802	2.01892	3.85372	1.26341	8.12012	1.17453	4.48226	0.95232	5.8409	2.30462	1.20627	3.73945	1.3269	3.07282	0.945972	1.07295	4.66002	5.76471	0.977716	5.39013	2.79347	2.87601	3.35852	3.34582	1.62529	3.56803	5.20602	0.374579	0.412672	0.165069	9.86604	19.4146	0.241255	1.23167	0.0063488	5.57425	4.98381
Bacteria|Firmicutes|Clostridia|Clostridiales|Lachnospiraceae|Stomatobaculum	AR	2.64086	0.0471273	0.00134672	0	0.0006944	0	0	0	0	0	0	0	0	0	0	0	0	0	0	0	0	0	0	0	0	0	0	0.0126976	0	0.0063488	0	0.0126976	0	0	0	0	0.0126976	0	0	0	0	0	0	0	0	0	0	0
Bacteria|Firmicutes|Clostridia|Clostridiales|Lachnospiraceae|Stomatobaculum|un_g_Stomatobaculum	AR	2.6576	0.0471273	0.00134672	0	0.0006944	0	0	0	0	0	0	0	0	0	0	0	0	0	0	0	0	0	0	0	0	0	0	0.0126976	0	0.0063488	0	0.0126976	0	0	0	0	0.0126976	0	0	0	0	0	0	0	0	0	0	0
Bacteria|Firmicutes|Clostridia|Clostridiales|Lachnospiraceae|Tyzzerella_3	AR	2.13895	0.000411295	0.0209703	0.0079872	0.0146816	0.031744	0.0190464	0	0	0.0507904	0.0761856	0.0063488	0.0063488	0.0253952	0	0.0063488	0	0	0.0063488	0.0063488	0	0.0126976	0.0126976	0	0.063488	0	0.0571392	0	0.0063488	0.0190464	0.0190464	0.0253952	0.0253952	0.0190464	0.101581	0.0063488	0.0507904	0.0380928	0	0.0063488	0	0	0	0.0507904	0	0	0	0
Bacteria|Firmicutes|Clostridia|Clostridiales|Lachnospiraceae|Tyzzerella_3|un_g_Tyzzerella_3	AR	2.14569	0.000411295	0.0209703	0.0079872	0.0146816	0.031744	0.0190464	0	0	0.0507904	0.0761856	0.0063488	0.0063488	0.0253952	0	0.0063488	0	0	0.0063488	0.0063488	0	0.0126976	0.0126976	0	0.063488	0	0.0571392	0	0.0063488	0.0190464	0.0190464	0.0253952	0.0253952	0.0190464	0.101581	0.0063488	0.0507904	0.0380928	0	0.0063488	0	0	0	0.0507904	0	0	0	0
Bacteria|Firmicutes|Clostridia|Clostridiales|Lachnospiraceae|un_f_Lachnospiraceae	AR	3.27209	0.00312212	1.33575	0.933069	1.1407	2.15859	2.38715	1.53006	1.53641	1.5872	2.64745	0.7936	1.0539	1.26341	0.565043	1.47292	0.558695	0.361882	0.406323	1.00946	0.412672	1.48562	1.30785	1.49832	2.24748	2.26017	0.552346	1.23167	1.09199	1.50467	1.26341	1.59355	1.28246	1.18088	2.28557	0.666624	1.17453	1.70783	0.545997	0.653927	4.01244	1.14278	2.22843	1.0539	0.818996	2.55857	0.15872	1.41578
Bacteria|Firmicutes|Clostridia|Clostridiales|Lachnospiraceae|un_f_Lachnospiraceae|un_f_Lachnospiraceae	AR	3.27209	0.00312212	1.33575	0.933069	1.1407	2.15859	2.38715	1.53006	1.53641	1.5872	2.64745	0.7936	1.0539	1.26341	0.565043	1.47292	0.558695	0.361882	0.406323	1.00946	0.412672	1.48562	1.30785	1.49832	2.24748	2.26017	0.552346	1.23167	1.09199	1.50467	1.26341	1.59355	1.28246	1.18088	2.28557	0.666624	1.17453	1.70783	0.545997	0.653927	4.01244	1.14278	2.22843	1.0539	0.818996	2.55857	0.15872	1.41578
Bacteria|Firmicutes|Clostridia|Clostridiales|Peptococcaceae|Peptococcus	AR	2.07201	0.0383014	0.0192388	0.0094208	0.0144832	0.0507904	0.0253952	0	0.0888832	0	0	0	0.031744	0.0190464	0	0.031744	0.0063488	0	0.0380928	0	0.0063488	0.031744	0.0126976	0	0.031744	0	0.0063488	0.0698368	0.063488	0	0.0126976	0.0253952	0	0.0761856	0	0	0	0.0063488	0.0190464	0	0	0	0	0	0.0253952	0	0	0
Bacteria|Firmicutes|Clostridia|Clostridiales|Peptococcaceae|Peptococcus|un_g_Peptococcus	AR	2.07583	0.0383014	0.0192388	0.0094208	0.0144832	0.0507904	0.0253952	0	0.0888832	0	0	0	0.031744	0.0190464	0	0.031744	0.0063488	0	0.0380928	0	0.0063488	0.031744	0.0126976	0	0.031744	0	0.0063488	0.0698368	0.063488	0	0.0126976	0.0253952	0	0.0761856	0	0	0	0.0063488	0.0190464	0	0	0	0	0	0.0253952	0	0	0
Bacteria|Firmicutes|Clostridia|Clostridiales|Peptostreptococcaceae|Filifactor	AR	2.99171	0.013478	0.00173149	0	0.0008928	0	0	0	0	0	0	0	0	0	0	0	0	0	0.0063488	0	0	0	0	0	0	0	0.0063488	0	0	0	0	0.0063488	0.0063488	0.0253952	0	0	0.0063488	0	0	0	0	0	0	0	0	0	0	0
Bacteria|Firmicutes|Clostridia|Clostridiales|Peptostreptococcaceae|Filifactor|un_g_Filifactor	AR	3.09394	0.013478	0.00173149	0	0.0008928	0	0	0	0	0	0	0	0	0	0	0	0	0	0.0063488	0	0	0	0	0	0	0	0.0063488	0	0	0	0	0.0063488	0.0063488	0.0253952	0	0	0.0063488	0	0	0	0	0	0	0	0	0	0	0
Bacteria|Firmicutes|Clostridia|Clostridiales|Peptostreptococcaceae|un_f_Peptostreptococcaceae	AR	2.23546	0.000908418	0.0769552	0.0485376	0.0631904	0.203162	0.190464	0.0380928	0.0126976	0.063488	0.063488	0.095232	0.0380928	0.0380928	0.0126976	0.133325	0.0507904	0.0698368	0.0253952	0.0698368	0.0190464	0.0761856	0.0444416	0.0507904	0.152371	0.101581	0.0190464	0.0571392	0.0507904	0.031744	0.0825344	0.0888832	0.177766	0.0253952	0.349184	0.0253952	0.031744	0.0507904	0.063488	0.031744	0.0698368	0	0.0253952	0.0253952	0.0063488	0.190464	0.139674	0.285696
Bacteria|Firmicutes|Clostridia|Clostridiales|Peptostreptococcaceae|un_f_Peptostreptococcaceae|un_f_Peptostreptococcaceae	AR	2.23546	0.000908418	0.0769552	0.0485376	0.0631904	0.203162	0.190464	0.0380928	0.0126976	0.063488	0.063488	0.095232	0.0380928	0.0380928	0.0126976	0.133325	0.0507904	0.0698368	0.0253952	0.0698368	0.0190464	0.0761856	0.0444416	0.0507904	0.152371	0.101581	0.0190464	0.0571392	0.0507904	0.031744	0.0825344	0.0888832	0.177766	0.0253952	0.349184	0.0253952	0.031744	0.0507904	0.063488	0.031744	0.0698368	0	0.0253952	0.0253952	0.0063488	0.190464	0.139674	0.285696
Bacteria|Firmicutes|Clostridia|Clostridiales|Ruminococcaceae|Flavonifractor	Non-AR	2.40732	0.0414601	0.0821497	0.11817	0.0995969	0.0825344	0.0825344	0.184115	0.0253952	0.0126976	0.272999	0.0126976	0.0380928	0.0126976	0.031744	0.0507904	0.0126976	0.0825344	0.0571392	0.114278	0.0126976	0.031744	0.0888832	0.0380928	0.0380928	0.247603	0.0380928	0.0698368	0.368231	0.0444416	0.133325	0.101581	0.0698368	0	0.10793	0.063488	0.0698368	0.114278	0	0	0.0571392	0	0.10793	0.0253952	0.0571392	0.292045	0.0253952	0.0444416
Bacteria|Firmicutes|Clostridia|Clostridiales|Ruminococcaceae|Flavonifractor|un_g_Flavonifractor	Non-AR	2.40732	0.0414601	0.0821497	0.11817	0.0995969	0.0825344	0.0825344	0.184115	0.0253952	0.0126976	0.272999	0.0126976	0.0380928	0.0126976	0.031744	0.0507904	0.0126976	0.0825344	0.0571392	0.114278	0.0126976	0.031744	0.0888832	0.0380928	0.0380928	0.247603	0.0380928	0.0698368	0.368231	0.0444416	0.133325	0.101581	0.0698368	0	0.10793	0.063488	0.0698368	0.114278	0	0	0.0571392	0	0.10793	0.0253952	0.0571392	0.292045	0.0253952	0.0444416
Bacteria|Firmicutes|Clostridia|Clostridiales|Ruminococcaceae|Ruminiclostridium_6	AR	2.56013	0.00532999	0.134672	0.115302	0.12529	0.209511	0.171418	0.0063488	0.412672	0	0.0126976	0	0.063488	0	0	0.0380928	0	0.0190464	0.031744	0.0190464	0	0.0253952	0.0507904	0.0126976	0.58409	0	0.0253952	0.126976	0.0190464	0.0126976	0.520602	0.031744	0.0253952	1.20627	0.0698368	0.0888832	0.660276	0	0	0.0507904	0	0	0	0.0063488	0.0126976	0	0	0
Bacteria|Firmicutes|Clostridia|Clostridiales|Ruminococcaceae|Ruminiclostridium_6|un_g_Ruminiclostridium_6	AR	2.56646	0.00532999	0.134672	0.115302	0.12529	0.209511	0.171418	0.0063488	0.412672	0	0.0126976	0	0.063488	0	0	0.0380928	0	0.0190464	0.031744	0.0190464	0	0.0253952	0.0507904	0.0126976	0.58409	0	0.0253952	0.126976	0.0190464	0.0126976	0.520602	0.031744	0.0253952	1.20627	0.0698368	0.0888832	0.660276	0	0	0.0507904	0	0	0	0.0063488	0.0126976	0	0	0
Bacteria|Firmicutes|Clostridia|Clostridiales|Ruminococcaceae|Ruminococcaceae_NK4A214_group	AR	2.48031	0.00536346	0.09023	0.0303104	0.0612064	0.234906	0.0253952	0.0253952	0.0825344	0.0126976	0.0063488	0.0380928	0.126976	0.063488	0.0063488	0.0761856	0.0253952	0.0126976	0.260301	0.0190464	0.0063488	0.0761856	0.063488	0	0.0190464	0.0126976	0.0126976	0.10793	0.0126976	0.0253952	0.857088	0.10793	0.0380928	0.196813	0.031744	0.0126976	0.171418	0.209511	0.0190464	0.0253952	0.0126976	0.0126976	0.0571392	0.0571392	0.0126976	0.0126976	0	0.0825344
Bacteria|Firmicutes|Clostridia|Clostridiales|Ruminococcaceae|Ruminococcaceae_NK4A214_group|un_g_Ruminococcaceae_NK4A214_group	AR	2.4792	0.00536346	0.09023	0.0303104	0.0612064	0.234906	0.0253952	0.0253952	0.0825344	0.0126976	0.0063488	0.0380928	0.126976	0.063488	0.0063488	0.0761856	0.0253952	0.0126976	0.260301	0.0190464	0.0063488	0.0761856	0.063488	0	0.0190464	0.0126976	0.0126976	0.10793	0.0126976	0.0253952	0.857088	0.10793	0.0380928	0.196813	0.031744	0.0126976	0.171418	0.209511	0.0190464	0.0253952	0.0126976	0.0126976	0.0571392	0.0571392	0.0126976	0.0126976	0	0.0825344
Bacteria|Firmicutes|Erysipelotrichia	Non-AR	2.48384	0.017965	0.113124	0.144794	0.128464	0.15872	0.0253952	0.0761856	0.0825344	0.406323	0.0507904	0.0063488	0.171418	0.0888832	0.0253952	0.31744	0.0571392	0.0126976	0.031744	0.0380928	0.0190464	0.0253952	0.15872	0.10793	0.330138	0.184115	0.0063488	0.0380928	0.0825344	0.215859	0.114278	0.26665	0.10793	0.095232	0.0698368	0.120627	0.0380928	0.203162	0.0380928	0.0063488	0.0126976	0.0253952	0.0761856	0.0126976	0.0698368	0.152371	0.177766	0.876135
Bacteria|Firmicutes|Erysipelotrichia|Erysipelotrichales	Non-AR	2.48384	0.017965	0.113124	0.144794	0.128464	0.15872	0.0253952	0.0761856	0.0825344	0.406323	0.0507904	0.0063488	0.171418	0.0888832	0.0253952	0.31744	0.0571392	0.0126976	0.031744	0.0380928	0.0190464	0.0253952	0.15872	0.10793	0.330138	0.184115	0.0063488	0.0380928	0.0825344	0.215859	0.114278	0.26665	0.10793	0.095232	0.0698368	0.120627	0.0380928	0.203162	0.0380928	0.0063488	0.0126976	0.0253952	0.0761856	0.0126976	0.0698368	0.152371	0.177766	0.876135
Bacteria|Firmicutes|Erysipelotrichia|Erysipelotrichales|Erysipelotrichaceae	Non-AR	2.48384	0.017965	0.113124	0.144794	0.128464	0.15872	0.0253952	0.0761856	0.0825344	0.406323	0.0507904	0.0063488	0.171418	0.0888832	0.0253952	0.31744	0.0571392	0.0126976	0.031744	0.0380928	0.0190464	0.0253952	0.15872	0.10793	0.330138	0.184115	0.0063488	0.0380928	0.0825344	0.215859	0.114278	0.26665	0.10793	0.095232	0.0698368	0.120627	0.0380928	0.203162	0.0380928	0.0063488	0.0126976	0.0253952	0.0761856	0.0126976	0.0698368	0.152371	0.177766	0.876135
Bacteria|Firmicutes|Erysipelotrichia|Erysipelotrichales|Erysipelotrichaceae|Holdemania	AR	2.58842	0.00330446	0.0063488	0.0004096	0.003472	0.0063488	0	0.0571392	0	0	0.0063488	0	0	0	0	0	0.0063488	0	0.0063488	0	0	0	0	0.0063488	0	0.0126976	0	0	0.0253952	0	0.0063488	0.063488	0.0063488	0	0.0063488	0	0	0	0	0	0	0	0	0	0	0	0	0
Bacteria|Firmicutes|Erysipelotrichia|Erysipelotrichales|Erysipelotrichaceae|Holdemania|un_g_Holdemania	AR	2.60895	0.00330446	0.0063488	0.0004096	0.003472	0.0063488	0	0.0571392	0	0	0.0063488	0	0	0	0	0	0.0063488	0	0.0063488	0	0	0	0	0.0063488	0	0.0126976	0	0	0.0253952	0	0.0063488	0.063488	0.0063488	0	0.0063488	0	0	0	0	0	0	0	0	0	0	0	0	0
Bacteria|Firmicutes|Erysipelotrichia|Erysipelotrichales|Erysipelotrichaceae|Turicibacter	Non-AR	2.47161	0.0350997	0.0384776	0.0892928	0.0630912	0.0825344	0.0063488	0	0.0253952	0.0063488	0.0253952	0	0.0126976	0.0761856	0.0253952	0.279347	0.0063488	0	0.0063488	0.0126976	0	0	0.0698368	0.031744	0.0253952	0.0063488	0	0.0190464	0.031744	0.165069	0.0825344	0.0253952	0.0571392	0.0380928	0.0380928	0.0888832	0.0190464	0.0063488	0.0063488	0	0	0	0	0	0	0.0444416	0.0190464	0.0190464
Bacteria|Firmicutes|Erysipelotrichia|Erysipelotrichales|Erysipelotrichaceae|Turicibacter|un_g_Turicibacter	Non-AR	2.45873	0.0350997	0.0384776	0.0892928	0.0630912	0.0825344	0.0063488	0	0.0253952	0.0063488	0.0253952	0	0.0126976	0.0761856	0.0253952	0.279347	0.0063488	0	0.0063488	0.0126976	0	0	0.0698368	0.031744	0.0253952	0.0063488	0	0.0190464	0.031744	0.165069	0.0825344	0.0253952	0.0571392	0.0380928	0.0380928	0.0888832	0.0190464	0.0063488	0.0063488	0	0	0	0	0	0	0.0444416	0.0190464	0.0190464
Bacteria|Firmicutes|Negativicutes	AR	4.48759	0.0379394	20.9043	14.4382	17.7723	6.68529	21.624	6.18373	19.2813	12.0564	21.2812	6.32341	32.6963	7.1805	35.7946	32.3535	19.7956	59.6851	15.7831	27.4459	53.7045	11.2247	22.9065	13.5674	17.1989	17.9671	5.33299	6.1139	14.1896	14.8435	7.28208	9.61844	15.5038	12.1834	28.5315	53.6347	26.6269	35.2422	15.8149	17.9798	1.02216	11.7834	12.5452	12.9452	14.2531	10.2406	12.9071	9.21211
Bacteria|Firmicutes|Negativicutes|Selenomonadales	AR	4.48759	0.0379394	20.9043	14.4382	17.7723	6.68529	21.624	6.18373	19.2813	12.0564	21.2812	6.32341	32.6963	7.1805	35.7946	32.3535	19.7956	59.6851	15.7831	27.4459	53.7045	11.2247	22.9065	13.5674	17.1989	17.9671	5.33299	6.1139	14.1896	14.8435	7.28208	9.61844	15.5038	12.1834	28.5315	53.6347	26.6269	35.2422	15.8149	17.9798	1.02216	11.7834	12.5452	12.9452	14.2531	10.2406	12.9071	9.21211
Bacteria|Firmicutes|Negativicutes|Selenomonadales|Acidaminococcaceae	AR	4.70113	0.00107112	18.6536	8.86559	13.9125	4.33623	20.7352	5.78376	17.2433	11.5294	20.2336	5.33299	32.3852	6.72973	34.0042	25.4079	19.0782	59.3867	13.8023	22.3668	50.6698	9.60574	10.4946	12.6024	14.7927	17.8147	3.87277	5.07904	13.288	8.79309	4.41877	8.96451	13.4277	10.8818	25.3254	53.4252	19.5226	34.2327	1.03485	10.8692	0.0444416	10.0819	10.7993	5.53616	13.4785	9.36448	11.5929	0.190464
Bacteria|Firmicutes|Negativicutes|Selenomonadales|Acidaminococcaceae|Acidaminococcus	AR	2.75868	2.17939e-05	0.135249	0.0196608	0.0792608	0.0126976	0.0571392	0	0.031744	0.0507904	0.0253952	0.0063488	0.063488	0	0	0.653927	0.438067	0.0761856	0.177766	0.0253952	0.0190464	0	0.0253952	0.0380928	0	0.0126976	0.0825344	0	0	0.0126976	0.0253952	0.031744	0.031744	0.603136	0.0761856	0.0444416	1.81576	0.0253952	0	0	0	0	0.0126976	0.0063488	0	0	0	0.0380928
Bacteria|Firmicutes|Negativicutes|Selenomonadales|Acidaminococcaceae|Acidaminococcus|un_g_Acidaminococcus	AR	2.76322	2.17939e-05	0.135249	0.0196608	0.0792608	0.0126976	0.0571392	0	0.031744	0.0507904	0.0253952	0.0063488	0.063488	0	0	0.653927	0.438067	0.0761856	0.177766	0.0253952	0.0190464	0	0.0253952	0.0380928	0	0.0126976	0.0825344	0	0	0.0126976	0.0253952	0.031744	0.031744	0.603136	0.0761856	0.0444416	1.81576	0.0253952	0	0	0	0	0.0126976	0.0063488	0	0	0	0.0380928
Bacteria|Firmicutes|Negativicutes|Selenomonadales|Acidaminococcaceae|Phascolarctobacterium	AR	4.69627	0.00112314	18.5183	8.84593	13.8332	4.32354	20.6781	5.78376	17.2116	11.4786	20.2082	5.32665	32.3218	6.72973	34.0042	24.754	18.6401	59.3105	13.6245	22.3414	50.6508	9.60574	10.4692	12.5643	14.7927	17.802	3.79024	5.07904	13.288	8.78039	4.39337	8.93277	13.396	10.2787	25.2492	53.3807	17.7068	34.2074	1.03485	10.8692	0.0444416	10.0819	10.7866	5.52981	13.4785	9.36448	11.5929	0.152371
Bacteria|Firmicutes|Negativicutes|Selenomonadales|Acidaminococcaceae|Phascolarctobacterium|un_g_Phascolarctobacterium	AR	4.69627	0.00112314	18.5183	8.84593	13.8332	4.32354	20.6781	5.78376	17.2116	11.4786	20.2082	5.32665	32.3218	6.72973	34.0042	24.754	18.6401	59.3105	13.6245	22.3414	50.6508	9.60574	10.4692	12.5643	14.7927	17.802	3.79024	5.07904	13.288	8.78039	4.39337	8.93277	13.396	10.2787	25.2492	53.3807	17.7068	34.2074	1.03485	10.8692	0.0444416	10.0819	10.7866	5.52981	13.4785	9.36448	11.5929	0.152371
Bacteria|Firmicutes|Negativicutes|Selenomonadales|Veillonellaceae|Megamonas	Non-AR	3.90325	0.00210681	1.23051	2.23089	1.71507	1.92369	0.514253	0.215859	1.8348	0.31744	0.374579	0.63488	0.10793	0.165069	1.14278	0.990413	0.0571392	0.0190464	0.171418	1.73322	0.0825344	0.831693	12.0056	0.0825344	2.11415	0.031744	0.984065	0.780903	0.196813	5.76471	0.622183	0.0444416	1.21897	0.063488	2.22208	0.0380928	3.23154	0.0888832	0	0	0.0063488	1.40309	0.0253952	0.736461	0.26665	0.0063488	0.0063488	0.907879
Bacteria|Firmicutes|Negativicutes|Selenomonadales|Veillonellaceae|Megamonas|un_g_Megamonas	Non-AR	3.90325	0.00210681	1.23051	2.23089	1.71507	1.92369	0.514253	0.215859	1.8348	0.31744	0.374579	0.63488	0.10793	0.165069	1.14278	0.990413	0.0571392	0.0190464	0.171418	1.73322	0.0825344	0.831693	12.0056	0.0825344	2.11415	0.031744	0.984065	0.780903	0.196813	5.76471	0.622183	0.0444416	1.21897	0.063488	2.22208	0.0380928	3.23154	0.0888832	0	0	0.0063488	1.40309	0.0253952	0.736461	0.26665	0.0063488	0.0063488	0.907879
Bacteria|Fusobacteria	AR	3.52247	0.0124851	1.13624	1.02011	1.07999	0.139674	0.298394	0.399975	0	0.336487	1.0793	0	0.0507904	0.0190464	0.406323	0.0571392	0.419021	0.126976	0.488858	0.0888832	0.996762	1.18723	0.209511	3.11091	0.0571392	3.4601	0.095232	0.133325	0.10793	19.2559	0.0761856	3.40931	0.177766	0.196813	0.228557	0.190464	0.469811	0.222208	0	0	10.7358	3.74579	0	0	0.285696	9.00895	0.596788	3.45375
Bacteria|Fusobacteria|Fusobacteriia	AR	3.52247	0.0124851	1.13624	1.02011	1.07999	0.139674	0.298394	0.399975	0	0.336487	1.0793	0	0.0507904	0.0190464	0.406323	0.0571392	0.419021	0.126976	0.488858	0.0888832	0.996762	1.18723	0.209511	3.11091	0.0571392	3.4601	0.095232	0.133325	0.10793	19.2559	0.0761856	3.40931	0.177766	0.196813	0.228557	0.190464	0.469811	0.222208	0	0	10.7358	3.74579	0	0	0.285696	9.00895	0.596788	3.45375
Bacteria|Fusobacteria|Fusobacteriia|Fusobacteriales	AR	3.52247	0.0124851	1.13624	1.02011	1.07999	0.139674	0.298394	0.399975	0	0.336487	1.0793	0	0.0507904	0.0190464	0.406323	0.0571392	0.419021	0.126976	0.488858	0.0888832	0.996762	1.18723	0.209511	3.11091	0.0571392	3.4601	0.095232	0.133325	0.10793	19.2559	0.0761856	3.40931	0.177766	0.196813	0.228557	0.190464	0.469811	0.222208	0	0	10.7358	3.74579	0	0	0.285696	9.00895	0.596788	3.45375
Bacteria|Fusobacteria|Fusobacteriia|Fusobacteriales|Fusobacteriaceae	AR	3.52266	0.0124851	1.1349	1.0199	1.0792	0.139674	0.298394	0.399975	0	0.336487	1.0793	0	0.0507904	0.0190464	0.406323	0.0571392	0.419021	0.126976	0.482509	0.0888832	0.996762	1.18723	0.209511	3.11091	0.0571392	3.4601	0.095232	0.133325	0.10793	19.2559	0.063488	3.40296	0.171418	0.190464	0.228557	0.190464	0.463463	0.222208	0	0	10.7358	3.74579	0	0	0.285696	9.00895	0.590439	3.45375
Bacteria|Fusobacteria|Fusobacteriia|Fusobacteriales|Fusobacteriaceae|Fusobacterium	AR	3.52266	0.0124851	1.1349	1.0199	1.0792	0.139674	0.298394	0.399975	0	0.336487	1.0793	0	0.0507904	0.0190464	0.406323	0.0571392	0.419021	0.126976	0.482509	0.0888832	0.996762	1.18723	0.209511	3.11091	0.0571392	3.4601	0.095232	0.133325	0.10793	19.2559	0.063488	3.40296	0.171418	0.190464	0.228557	0.190464	0.463463	0.222208	0	0	10.7358	3.74579	0	0	0.285696	9.00895	0.590439	3.45375
Bacteria|Fusobacteria|Fusobacteriia|Fusobacteriales|Fusobacteriaceae|Fusobacterium|un_g_Fusobacterium	AR	3.52266	0.0124851	1.1349	1.0199	1.0792	0.139674	0.298394	0.399975	0	0.336487	1.0793	0	0.0507904	0.0190464	0.406323	0.0571392	0.419021	0.126976	0.482509	0.0888832	0.996762	1.18723	0.209511	3.11091	0.0571392	3.4601	0.095232	0.133325	0.10793	19.2559	0.063488	3.40296	0.171418	0.190464	0.228557	0.190464	0.463463	0.222208	0	0	10.7358	3.74579	0	0	0.285696	9.00895	0.590439	3.45375
Bacteria|Proteobacteria|Alphaproteobacteria|Rhizobiales	AR	2.29854	0.00098149	0.00827268	0	0.0042656	0	0.0126976	0.0063488	0	0	0	0	0	0	0	0	0	0	0	0	0.0063488	0	0	0	0	0	0.0063488	0	0	0.0190464	0.0126976	0.0190464	0.0190464	0.165069	0	0	0.0063488	0	0	0	0	0	0	0	0	0	0	0
Bacteria|Proteobacteria|Alphaproteobacteria|Rhizobiales|Beijerinckiaceae	AR	2.19332	0.00714478	0.00731074	0	0.0037696	0	0.0126976	0	0	0	0	0	0	0	0	0	0	0	0	0	0	0	0	0	0	0	0	0	0	0.0190464	0.0126976	0.0063488	0.0190464	0.165069	0	0	0.0063488	0	0	0	0	0	0	0	0	0	0	0
Bacteria|Proteobacteria|Alphaproteobacteria|Rhizobiales|Beijerinckiaceae|Methylobacterium	AR	2.25017	0.00714478	0.00731074	0	0.0037696	0	0.0126976	0	0	0	0	0	0	0	0	0	0	0	0	0	0	0	0	0	0	0	0	0	0	0.0190464	0.0126976	0.0063488	0.0190464	0.165069	0	0	0.0063488	0	0	0	0	0	0	0	0	0	0	0
Bacteria|Proteobacteria|Alphaproteobacteria|Rhizobiales|Beijerinckiaceae|Methylobacterium|un_g_Methylobacterium	AR	2.23099	0.00714478	0.00731074	0	0.0037696	0	0.0126976	0	0	0	0	0	0	0	0	0	0	0	0	0	0	0	0	0	0	0	0	0	0	0.0190464	0.0126976	0.0063488	0.0190464	0.165069	0	0	0.0063488	0	0	0	0	0	0	0	0	0	0	0
Bacteria|Proteobacteria|Alphaproteobacteria|Rhizobiales|Xanthobacteraceae	AR	2.83869	0.0470843	0.00096194	0	0.000496	0	0	0.0063488	0	0	0	0	0	0	0	0	0	0	0	0	0.0063488	0	0	0	0	0	0.0063488	0	0	0	0	0.0126976	0	0	0	0	0	0	0	0	0	0	0	0	0	0	0	0
Bacteria|Proteobacteria|Alphaproteobacteria|Rhizobiales|Xanthobacteraceae|Bradyrhizobium	AR	2.80822	0.0470843	0.00096194	0	0.000496	0	0	0.0063488	0	0	0	0	0	0	0	0	0	0	0	0	0.0063488	0	0	0	0	0	0.0063488	0	0	0	0	0.0126976	0	0	0	0	0	0	0	0	0	0	0	0	0	0	0	0
Bacteria|Proteobacteria|Alphaproteobacteria|Rhizobiales|Xanthobacteraceae|Bradyrhizobium|un_g_Bradyrhizobium	AR	2.85321	0.0470843	0.00096194	0	0.000496	0	0	0.0063488	0	0	0	0	0	0	0	0	0	0	0	0	0.0063488	0	0	0	0	0	0.0063488	0	0	0	0	0.0126976	0	0	0	0	0	0	0	0	0	0	0	0	0	0	0	0
Bacteria|Proteobacteria|Alphaproteobacteria|Sphingomonadales|Sphingomonadaceae|Altererythrobacter	AR	2.53369	0.0252462	0.00134672	0	0.0006944	0	0	0	0	0	0	0	0	0	0	0	0	0	0	0	0	0	0	0	0	0	0	0	0	0.0063488	0	0.0063488	0.0190464	0	0	0	0.0063488	0.0063488	0	0	0	0	0	0	0	0	0	0
Bacteria|Proteobacteria|Alphaproteobacteria|Sphingomonadales|Sphingomonadaceae|Altererythrobacter|un_g_Altererythrobacter	AR	2.5429	0.0252462	0.00134672	0	0.0006944	0	0	0	0	0	0	0	0	0	0	0	0	0	0	0	0	0	0	0	0	0	0	0	0	0.0063488	0	0.0063488	0.0190464	0	0	0	0.0063488	0.0063488	0	0	0	0	0	0	0	0	0	0
Bacteria|Proteobacteria|Deltaproteobacteria|Desulfovibrionales|Desulfovibrionaceae|Bilophila	AR	2.50921	0.00949693	0.245872	0.234906	0.24056	0.342835	0.260301	0.507904	0.203162	0.133325	0.387277	0.0380928	0.298394	0.114278	0.031744	0.165069	0.133325	0.298394	0.260301	0.139674	0.0253952	0.444416	0.228557	0.114278	0.323789	0.533299	0.063488	0.0380928	0.279347	0.0698368	0.349184	0.47616	0.0698368	0.603136	0.095232	0.368231	0.399975	0.31744	0	1.49197	0.406323	0.0825344	1.23802	1.25706	0.126976	0.298394	0.031744	0.0126976
Bacteria|Proteobacteria|Deltaproteobacteria|Desulfovibrionales|Desulfovibrionaceae|Bilophila|un_g_Bilophila	AR	2.50854	0.00949693	0.245679	0.234906	0.240461	0.342835	0.260301	0.507904	0.203162	0.133325	0.387277	0.0380928	0.298394	0.114278	0.031744	0.165069	0.133325	0.298394	0.260301	0.139674	0.0253952	0.444416	0.228557	0.114278	0.323789	0.533299	0.063488	0.0380928	0.279347	0.0698368	0.349184	0.47616	0.0698368	0.596788	0.095232	0.368231	0.399975	0.31744	0	1.49197	0.406323	0.0825344	1.23802	1.25706	0.126976	0.298394	0.031744	0.0126976
Bacteria|Proteobacteria|Gammaproteobacteria|Betaproteobacteriales	AR	3.62171	0.000390023	1.81441	0.936756	1.3893	1.21262	1.37134	2.59666	1.19992	1.16818	2.98394	0.539648	2.35541	0.812647	3.06012	1.00311	0.787252	2.03162	0.869786	1.27611	0.330138	1.47292	1.11739	4.59653	1.98083	4.58384	0.838042	1.20627	2.31096	3.91721	0.812647	3.20615	0.507904	1.77766	2.74268	1.56815	2.07606	1.56181	1.01581	1.0793	0.0825344	0.393626	0.438067	3.40296	2.42524	0.133325	0.507904	0.215859
Bacteria|Proteobacteria|Gammaproteobacteria|Betaproteobacteriales|Burkholderiaceae	AR	3.62134	0.000390023	1.81364	0.936756	1.3889	1.21262	1.37134	2.59666	1.19992	1.16818	2.98394	0.539648	2.35541	0.812647	3.06012	1.00311	0.787252	2.03162	0.869786	1.27611	0.330138	1.47292	1.11739	4.59653	1.98083	4.58384	0.838042	1.20627	2.31096	3.90451	0.806298	3.1998	0.507904	1.77766	2.74268	1.56815	2.07606	1.56181	1.01581	1.0793	0.0825344	0.393626	0.438067	3.40296	2.42524	0.133325	0.507904	0.215859
Bacteria|Proteobacteria|Gammaproteobacteria|Betaproteobacteriales|Burkholderiaceae|Parasutterella	AR	3.53606	4.92875e-05	0.933851	0.295936	0.624861	0.215859	0.888832	2.58396	1.12374	0.31744	2.58396	0.431719	2.23478	0.196813	2.97759	0.730112	0.241255	1.98083	0.787252	0.647578	0.304743	0.787252	0.215859	0.0761856	0.438067	0.063488	0.15872	0.495207	2.13955	0.58409	0.374579	2.18399	0.387277	0.47616	2.17764	0.247603	0.438067	1.3269	0	0.577741	0.0825344	0.0126976	0.323789	0.15872	0	0	0.488858	0.0126976
Bacteria|Proteobacteria|Gammaproteobacteria|Betaproteobacteriales|Burkholderiaceae|Parasutterella|un_g_Parasutterella	AR	3.53606	4.92875e-05	0.933851	0.295936	0.624861	0.215859	0.888832	2.58396	1.12374	0.31744	2.58396	0.431719	2.23478	0.196813	2.97759	0.730112	0.241255	1.98083	0.787252	0.647578	0.304743	0.787252	0.215859	0.0761856	0.438067	0.063488	0.15872	0.495207	2.13955	0.58409	0.374579	2.18399	0.387277	0.47616	2.17764	0.247603	0.438067	1.3269	0	0.577741	0.0825344	0.0126976	0.323789	0.15872	0	0	0.488858	0.0126976
Bacteria|Proteobacteria|Gammaproteobacteria|Betaproteobacteriales|Burkholderiaceae|Sutterella	AR	3.17593	0.0416239	0.874403	0.606618	0.744695	0.990413	0.482509	0.0126976	0.0698368	0.85074	0.393626	0.10793	0.120627	0.615834	0.0825344	0.26665	0.545997	0.0507904	0.0507904	0.628532	0.0253952	0.679322	0.90153	4.52035	1.52371	4.52035	0.672973	0.711066	0.146022	3.32042	0.380928	1.01581	0.120627	1.3015	0.565043	1.32055	1.62529	0.234906	1.00946	0.355533	0	0.380928	0.114278	2.9395	2.4062	0.10793	0	0.184115
Bacteria|Proteobacteria|Gammaproteobacteria|Betaproteobacteriales|Burkholderiaceae|Sutterella|un_g_Sutterella	AR	3.17593	0.0416239	0.874403	0.606618	0.744695	0.990413	0.482509	0.0126976	0.0698368	0.85074	0.393626	0.10793	0.120627	0.615834	0.0825344	0.26665	0.545997	0.0507904	0.0507904	0.628532	0.0253952	0.679322	0.90153	4.52035	1.52371	4.52035	0.672973	0.711066	0.146022	3.32042	0.380928	1.01581	0.120627	1.3015	0.565043	1.32055	1.62529	0.234906	1.00946	0.355533	0	0.380928	0.114278	2.9395	2.4062	0.10793	0	0.184115
Bacteria|Proteobacteria|Gammaproteobacteria|Enterobacteriales|Enterobacteriaceae|Klebsiella	AR	3.12644	0.000180132	0.369	0.165069	0.270221	0.0761856	0.0380928	0.031744	0.26665	0.0698368	0.0571392	0.10793	0.0888832	0.063488	1.18723	0.0888832	0.349184	0.0825344	0.0825344	0.857088	0.0507904	0.0825344	0.0571392	0.571392	0.253952	0.031744	0.10793	0.0380928	0.0698368	0.190464	0.831693	0.253952	5.47267	0.0507904	0.444416	0.0571392	0.152371	0.0126976	0.0190464	1.11104	0.0190464	0	0	0.0063488	0.0571392	0.0253952	0.0444416	0.501555
Bacteria|Proteobacteria|Gammaproteobacteria|Enterobacteriales|Enterobacteriaceae|Klebsiella|Klebsiella_pneumoniae	AR	3.12644	0.000180132	0.369	0.165069	0.270221	0.0761856	0.0380928	0.031744	0.26665	0.0698368	0.0571392	0.10793	0.0888832	0.063488	1.18723	0.0888832	0.349184	0.0825344	0.0825344	0.857088	0.0507904	0.0825344	0.0571392	0.571392	0.253952	0.031744	0.10793	0.0380928	0.0698368	0.190464	0.831693	0.253952	5.47267	0.0507904	0.444416	0.0571392	0.152371	0.0126976	0.0190464	1.11104	0.0190464	0	0	0.0063488	0.0571392	0.0253952	0.0444416	0.501555
Bacteria|Proteobacteria|Gammaproteobacteria|Pseudomonadales	AR	2.82645	0.0033815	0.172572	0.0528384	0.114576	0	0.0126976	0.774554	0.0063488	0	0.0063488	0	0.0063488	0	0	0.0190464	0	0.0063488	0.0063488	0.0063488	0.450765	0.0126976	0.0063488	0.0063488	0.0126976	0	0	0.0063488	0.825344	0.311091	0.374579	0.679322	0.774554	0.31744	0	0	0.0126976	1.06025	0	0	0	0	0	0	0	0	0.0190464	0.171418
Bacteria|Proteobacteria|Gammaproteobacteria|Pseudomonadales|Pseudomonadaceae	AR	2.84872	0.0033815	0.172572	0.0528384	0.114576	0	0.0126976	0.774554	0.0063488	0	0.0063488	0	0.0063488	0	0	0.0190464	0	0.0063488	0.0063488	0.0063488	0.450765	0.0126976	0.0063488	0.0063488	0.0126976	0	0	0.0063488	0.825344	0.311091	0.374579	0.679322	0.774554	0.31744	0	0	0.0126976	1.06025	0	0	0	0	0	0	0	0	0.0190464	0.171418
Bacteria|Proteobacteria|Gammaproteobacteria|Pseudomonadales|Pseudomonadaceae|Pseudomonas	AR	2.84439	0.0033815	0.172572	0.0528384	0.114576	0	0.0126976	0.774554	0.0063488	0	0.0063488	0	0.0063488	0	0	0.0190464	0	0.0063488	0.0063488	0.0063488	0.450765	0.0126976	0.0063488	0.0063488	0.0126976	0	0	0.0063488	0.825344	0.311091	0.374579	0.679322	0.774554	0.31744	0	0	0.0126976	1.06025	0	0	0	0	0	0	0	0	0.0190464	0.171418
Bacteria|Proteobacteria|Gammaproteobacteria|Pseudomonadales|Pseudomonadaceae|Pseudomonas|un_g_Pseudomonas	AR	2.83374	0.0033815	0.172572	0.0528384	0.114576	0	0.0126976	0.774554	0.0063488	0	0.0063488	0	0.0063488	0	0	0.0190464	0	0.0063488	0.0063488	0.0063488	0.450765	0.0126976	0.0063488	0.0063488	0.0126976	0	0	0.0063488	0.825344	0.311091	0.374579	0.679322	0.774554	0.31744	0	0	0.0126976	1.06025	0	0	0	0	0	0	0	0	0.0190464	0.171418
Bacteria|Synergistetes|Synergistia|Synergistales|Synergistaceae|Fretibacterium	AR	2.3763	0.0037401	0.00596403	0	0.0030752	0	0	0	0	0	0	0	0	0	0	0	0	0	0.0190464	0	0	0	0	0	0	0	0.031744	0	0	0.0190464	0.0444416	0.0063488	0.0126976	0.0190464	0	0	0.0444416	0	0	0	0	0	0	0	0	0	0	0
Bacteria|Synergistetes|Synergistia|Synergistales|Synergistaceae|Fretibacterium|un_g_Fretibacterium	AR	2.38139	0.0037401	0.00596403	0	0.0030752	0	0	0	0	0	0	0	0	0	0	0	0	0	0.0190464	0	0	0	0	0	0	0	0.031744	0	0	0.0190464	0.0444416	0.0063488	0.0126976	0.0190464	0	0	0.0444416	0	0	0	0	0	0	0	0	0	0	0
Bacteria|Verrucomicrobia|Verrucomicrobiae|Opitutales	AR	2.46892	0.000243035	0.055023	0	0.0283712	0	0.0761856	0	0	0	0	0	0.0253952	0	0.0063488	0.0063488	0	0.0253952	0.228557	0	0	0	0	0	0	0	0.0253952	0	0	0.031744	0	0.0063488	0.0126976	1.3523	0	0.0190464	0	0	0	0	0	0	0	0	0	0	0	0
Bacteria|Verrucomicrobia|Verrucomicrobiae|Opitutales|Puniceicoccaceae	AR	2.47496	0.000243035	0.055023	0	0.0283712	0	0.0761856	0	0	0	0	0	0.0253952	0	0.0063488	0.0063488	0	0.0253952	0.228557	0	0	0	0	0	0	0	0.0253952	0	0	0.031744	0	0.0063488	0.0126976	1.3523	0	0.0190464	0	0	0	0	0	0	0	0	0	0	0	0
Bacteria|Verrucomicrobia|Verrucomicrobiae|Opitutales|Puniceicoccaceae|un_f_Puniceicoccaceae	AR	2.45527	0.000243035	0.055023	0	0.0283712	0	0.0761856	0	0	0	0	0	0.0253952	0	0.0063488	0.0063488	0	0.0253952	0.228557	0	0	0	0	0	0	0	0.0253952	0	0	0.031744	0	0.0063488	0.0126976	1.3523	0	0.0190464	0	0	0	0	0	0	0	0	0	0	0	0
Bacteria|Verrucomicrobia|Verrucomicrobiae|Opitutales|Puniceicoccaceae|un_f_Puniceicoccaceae|un_g_un_f_Puniceicoccaceae	AR	2.47568	0.000243035	0.055023	0	0.0283712	0	0.0761856	0	0	0	0	0	0.0253952	0	0.0063488	0.0063488	0	0.0253952	0.228557	0	0	0	0	0	0	0	0.0253952	0	0	0.031744	0	0.0063488	0.0126976	1.3523	0	0.0190464	0	0	0	0	0	0	0	0	0	0	0	0
[truncated: 21 more columns]

## Sheet: Table.S6
Table.S6 Bacterial taxa abundance in genus level
	Acidaminococcus	Actinomyces	Adlercreutzia	Aeromonas	Agathobacter	Aggregatibacter	Akkermansia	Alistipes	Allisonella	Alloprevotella	Altererythrobacter	Anaerococcus	Anaerofilum	Anaerostipes	Anaerotruncus	Atopobium	Bacteroides	Barnesiella	Bifidobacterium	Bilophila	Blautia	Bradyrhizobium	Butyricicoccus	Butyricimonas	Butyrivibrio	CAG.352	CAG.56	Campylobacter	Candidatus_Soleaferrea	Candidatus_Stoquefichus	Catabacter	Catenibacterium	Christensenellaceae_R.7_group	Cloacibacillus	X.Clostridium._innocuum_group	Clostridium_sensu_stricto_1	Clostridium_sensu_stricto_13	Collinsella	Comamonas	Coprobacter	Coprococcus_1	Coprococcus_2	Deinococcus	Desulfovibrio	Dialister	Dielma	Dorea	DTU089	Eggerthella
1A	0.000253952	0	0.000126976	0	0	0	0.037077	0.0171418	0	0	0	0	0	0.00774554	6.3488e-05	0	0.456987	0.000126976	0.00177766	0.00387277	0.00863437	0	0.00120627	0.00272999	0	0	0.00133325	0	0	0	0	0	0.000126976	0	6.3488e-05	0.000571392	0	0.00558695	0	0.00171418	0.00126976	0.000253952	0	0.000126976	0.00622183	0	0.00146022	0	0
3A	0.000126976	0	0	0	0	0	0.000380928	0.00101581	0	0	0	0	0	0.00844391	0	0	0.416926	0	0.000698368	0.00533299	0.00774554	0	0.00565043	0.00063488	0	0	0.000380928	0	0	0.00031744	0	0	0.000126976	0	0	0.00190464	0	0.000126976	0	0	0	0.000126976	0	0	6.3488e-05	0.00031744	0.00165069	0	0.000253952
4A	0.000761856	0	0	0	0	6.3488e-05	0.000253952	0.00095232	0	0	0	0	0	0.00539648	0	0	0.305885	6.3488e-05	0.0103485	0.00095232	0.00996762	0	0.00184115	0.000126976	0	0	0.000253952	0	0	0	0	0	0.000126976	6.3488e-05	0	0.00190464	0	0.00838042	0	0	0.000190464	0.000444416	0	0.000253952	0.00190464	0	0.00031744	0	0
5A	0.000444416	0	0	0	0	0	0.00031744	0.00120627	0	0	0	0	0	0.00165069	0	0	0.313631	0	0.00196813	0.00368231	0.00628532	0	0.00031744	0.000444416	0	0.000507904	0.000380928	0	0	0	0	0	0.00031744	0.000126976	0	0.000253952	0	0.000380928	0	0	6.3488e-05	0.000507904	0	0.000253952	0.000507904	0	0.000825344	0	0
6A	0.0181576	0	0.00031744	0	0.000126976	0	0.000698368	0.0146657	0.000190464	0.000190464	6.3488e-05	0	0	0.00514253	0.000126976	6.3488e-05	0.270776	0.0010793	0.0261571	0.00399975	0.0106025	0	0.000888832	0.00165069	0	6.3488e-05	0.0026665	0	0	0	0	0	0.00196813	0.00120627	0	0.000761856	0	0.00825344	0	0.000190464	0.00031744	0.00260301	0	0.00031744	0.00393626	0	0.0010793	6.3488e-05	0
8A	0.000253952	0	0	0	6.3488e-05	0	0.000380928	0.00711066	6.3488e-05	0	6.3488e-05	0	0	0.00431719	0.000126976	0	0.310901	0.00031744	0.00545997	0.0031744	0.0126341	0	0.000761856	0.00031744	0	0	0.00304743	0	0	0	0	0	0	6.3488e-05	6.3488e-05	0.000126976	0	0.000571392	0	0	0.000126976	0.00031744	0	0.000126976	6.3488e-05	6.3488e-05	0.000761856	0.000253952	0
10A	0.000126976	0	0.000126976	0	0.000190464	0	0.000126976	0.0164434	6.3488e-05	0	0	0	0	0.00228557	6.3488e-05	0	0.304679	0.000571392	0.0137134	0.00342835	0.0219669	0	0.00133325	0.00323789	0	0.000190464	0.000825344	0	0	0	0	0.000126976	0.00996762	0.00114278	0	0.00146022	0	0.00215859	6.3488e-05	0.000253952	0.000825344	0.000888832	0	0.00457114	0.000698368	0	0.00406323	0	0
13A	0.000571392	0	0	0	0	0	0	0.00450765	0.000126976	0	0	0	0	0.00488858	6.3488e-05	0	0.364739	0.000444416	0.00234906	0.00260301	0.0208876	0	0.00095232	0.000253952	0	0.00114278	0.00146022	6.3488e-05	0	0	0	0	0.00139674	0	0	0.00031744	0	0.000698368	0	0.000253952	0.000253952	0.00304743	0	0.00031744	0.00101581	0	0.00247603	0	6.3488e-05
16A	0	0	0	0	0	0	0	0.00965018	0	0	0	0	0	0.00228557	0.000126976	0	0.510952	0.000253952	0.000571392	0.00507904	0.015745	6.3488e-05	6.3488e-05	0.00552346	0	0	0.00222208	0	0	0.000126976	0	0	0.000126976	0	0	0	0	0.000253952	0	6.3488e-05	6.3488e-05	6.3488e-05	0	6.3488e-05	0	0	0.00063488	0	0
18A	0.00031744	0	6.3488e-05	0	0	0	0.000190464	0.00330138	0	0.000126976	0	0	0	0.00095232	6.3488e-05	0	0.160942	0.00133325	0.00101581	0.00203162	0.00577741	0	0.00298394	0.00190464	0	6.3488e-05	0.00304743	0.000190464	0	0	0	0	0.00565043	6.3488e-05	0	0.00031744	0	0.00126976	0	0.000126976	0.000444416	0.00660276	0	0.00292045	0.00031744	6.3488e-05	0.00101581	0	0
19A	0.000507904	0	0	0	0	0	6.3488e-05	0.00215859	0	0.000380928	0	0	0	0.00209511	0	0	0.212431	0.00126976	0.00272999	0.00133325	0.00488858	0	0.00272999	0.0010793	0	0.000190464	0.00393626	0	0	6.3488e-05	0	0	0.00253952	0	6.3488e-05	0.000507904	0	0.000380928	0	0	0.00031744	0.000571392	0	0.00095232	0.000126976	0	0.000380928	6.3488e-05	6.3488e-05
20A	6.3488e-05	0	6.3488e-05	0	0	0	0	0.000888832	0	0.00063488	0	0	0	0.00031744	0	0	0.0657101	0.000380928	0.00114278	0.000380928	0.00190464	0	0.000825344	0.000444416	0	6.3488e-05	0.00165069	0	0	0	0	0	6.3488e-05	0	0	0.000190464	0	0.00063488	0	0	0.000126976	0.00031744	0	0	0.00298394	0	6.3488e-05	0	0
21A	0.00063488	0	0	0	0	0	0	0.0146657	0	0.00063488	0	0	0	0.000888832	6.3488e-05	0	0.190782	0.000761856	0.00126976	0.00298394	0.00672973	0	0.000825344	0.00349184	0	0.00253952	0.00285696	0	0	0	0	0	0.00133325	6.3488e-05	0	0.000253952	0	0.00063488	0	0.00063488	0.00120627	0.00120627	0	0.000190464	0.000253952	0	0.000444416	0	0
23A	0	0.000126976	0	0	0	0	0.000126976	0.00234906	0	0.0279982	0	0	0	0.0010793	0.000253952	0	0.107422	0.00190464	0.000698368	0.00114278	0.00387277	0	0.00146022	0.00298394	0	0	0.00457114	0	0	0	0	0	0.000190464	0	0	0.000698368	0	0.000888832	0	6.3488e-05	0.000190464	0.00114278	6.3488e-05	0.00031744	0.000126976	0	0.00095232	0	0
25A	0	0	0	0	0	0	0.000253952	0.00203162	0.000190464	0	0	0	0	0.00323789	0	0	0.39407	6.3488e-05	0.000761856	0.00031744	0.00507904	0	0.000888832	0.000190464	0	0	0.000190464	0	0	0	0	0	0.000190464	0	0	0.00247603	0	0.000507904	0	0	0.000126976	0.00031744	0	0	0.000698368	0	0.000126976	0	0
26A	0.00653927	0	6.3488e-05	0	0	0	0	0.00438067	6.3488e-05	0	0	0	0	0.00222208	0	0	0.128881	0.000761856	0.0119992	0.00165069	0.00933274	0	0.0026665	0.0042537	0	0	0.000825344	0	6.3488e-05	0	0	0.00031744	0.00209511	6.3488e-05	0	0.000888832	0	0.00228557	0	0	0.000126976	0.00228557	0	0.000444416	0.0031744	0	0.00095232	0.000126976	0
28A	0.00438067	0	6.3488e-05	0	0	0	0	0.0010793	0	0	0	0	0	0.00146022	0	0	0.144308	0.00126976	0.000888832	0.00133325	0.00380928	0	0.000761856	0.00063488	0	6.3488e-05	0.000253952	6.3488e-05	0	0	0	0	0.000253952	0	0	0.00298394	0	0.000126976	0	0	0.000190464	0.000571392	0	0.0010793	0.000888832	0	0.00031744	0	6.3488e-05
30A	0.000761856	0	0	0	0	0	0	0.00209511	0	0	0	0	0	0.00876135	6.3488e-05	0	0.17656	0.000190464	0.00234906	0.00298394	0.00457114	0	0	0.000126976	0	0.000253952	0.00031744	0	0	0	0	0	0.000507904	0	0	0.000253952	0	0.000253952	0	0	0.00031744	0.000698368	0	0.000126976	0.000571392	0	0.000253952	0	0
31A	0.00177766	0	0.000571392	0	6.3488e-05	0	6.3488e-05	0.021205	0	0	0	0	0	0.00558695	6.3488e-05	0.000126976	0.157577	0.000253952	0.0283792	0.00260301	0.00450765	0	0.000253952	0.00596788	0	0	0.00031744	6.3488e-05	0	0	6.3488e-05	0	0.00279347	0	0.000126976	0.000190464	0	0.0015872	0	0.000190464	0.000571392	0.00666624	0	0.00120627	0.0135864	0	6.3488e-05	6.3488e-05	0
32A	0.000253952	0	0	0	0	0	0	0.00355533	0	0.00114278	0	6.3488e-05	0	0.00292045	0.000126976	0	0.130658	0.000190464	0.00165069	0.00139674	0.00609485	0	0.000761856	0.00399975	0	0	6.3488e-05	0	0	0	0	0	0.000126976	0	0	0.000507904	0	0.000507904	0	0.000126976	0.000126976	0.0042537	0	0.000444416	0.000380928	6.3488e-05	0.000698368	6.3488e-05	0
33A	0.000190464	0	0	0	0	0	0	0.00323789	0	0.000126976	0	0	0	0.00234906	6.3488e-05	0	0.24881	0.000253952	0.00139674	0.000253952	0.0118723	6.3488e-05	0.000126976	0.000190464	0	0	0.00101581	0	0	6.3488e-05	0	0	0.000126976	0	0	0.000190464	0	0.000190464	0	0	0	0.000444416	0	0.000126976	0.000190464	6.3488e-05	0.000253952	0	6.3488e-05
34A	0	0	0.00031744	0	0	0	0.0031744	0.00704717	0	0	0	0	0	0.00336487	0	0	0.242461	0.00488858	0.00146022	0.00444416	0.00939623	0	0.000761856	0.00114278	0	0	0.00184115	0	6.3488e-05	0	0	0	0.00101581	0	0	0.00031744	0	0.00565043	0	0.00177766	0.000380928	0.000126976	0	0	0.00672973	0	0.000761856	0	0
35A	0.000253952	0	0	0	0	0	6.3488e-05	0.000825344	0	0	0	6.3488e-05	0	0.00260301	0	0	0.194972	0.00101581	0.00279347	0.00228557	0.0179671	0	0.00126976	0.00457114	0	0	0.00126976	0	0	0	0	0	0.00342835	6.3488e-05	0	0.0010793	0	0.00996762	0	0	0.00031744	0.00063488	0	0.00133325	0.000888832	0	0.00120627	0	0
36A	0.000380928	0	0	0	6.3488e-05	0	0	0.00063488	0	0	0	6.3488e-05	0	0.00253952	0	0	0.318456	0.00031744	0.000888832	0.00114278	0.00666624	0	0.00139674	0.000698368	0	0	0.00152371	0	0	0.000126976	0	0	0.000126976	0	0	0.00241255	0	0.00114278	0	6.3488e-05	0.000190464	0.000126976	0	0.000190464	6.3488e-05	6.3488e-05	0.000507904	0	0
37A	0	0	6.3488e-05	0	0	6.3488e-05	0	0.00495207	0	6.3488e-05	0	0	0	0.00101581	0	0	0.256873	0.00139674	0.010412	0.00323789	0.00660276	0	0.00165069	0.00215859	0	0	0.000888832	0	0	0	0	0	0.00165069	0	0	0.00279347	0	0.00120627	0	0.0010793	0.000190464	0.00146022	0	0	0.000444416	0	0.000698368	6.3488e-05	0
40A	0.000825344	0	6.3488e-05	0	6.3488e-05	0	0.00063488	0.00196813	0	0.00146022	0	0	0	0.000698368	6.3488e-05	0.000126976	0.124881	0.000888832	0.00247603	0.00063488	0.00520602	6.3488e-05	0.00063488	0.000507904	0	0	0.000888832	0	0	0	0	0	0.000126976	0	0	0.000190464	0	0.0015872	6.3488e-05	0.000126976	0.000126976	0.000190464	0	6.3488e-05	0.000888832	0	0.000126976	0	0
41A	0	0	0.000190464	0	0	0	6.3488e-05	0.00285696	0	0.000698368	0	0.000761856	0	0.000761856	0.000380928	0	0.123675	0.00393626	0.00095232	0.000380928	0.0100311	0	0.00139674	0.00101581	0	0	0.00120627	0	6.3488e-05	0	0	0	0.000888832	6.3488e-05	0	0.00133325	0	0.0010793	0	0.0010793	0.000380928	0.00120627	0	0.000253952	0	0	0.00063488	6.3488e-05	0
42A	0	0	0	0	6.3488e-05	0	0	0.00558695	0	0	0	0	0	0.00146022	6.3488e-05	0	0.425878	0.0058409	0.00463463	0.00279347	0.0135864	0	0.00031744	0.00222208	0	0	0.00285696	0	0	0	0	0	0.000126976	0	0	0.000190464	0	0.000507904	0	0	0.000126976	0.000253952	0	0	0	0.000126976	0.000380928	0	0.000253952
43A	0.000126976	0	0	0	0	0	0.000825344	0.00241255	0.000126976	0	6.3488e-05	0	0	0.023681	0	0	0.318646	0.00063488	0.000507904	0.000698368	0.0047616	0	0.000825344	0.000190464	0	6.3488e-05	0.000507904	6.3488e-05	0	0	0	0	0.000698368	0	0	0.000698368	0	0.00285696	0	0.000253952	0.000126976	0.00063488	6.3488e-05	0.00031744	0.00114278	0	0.00101581	0	0
44A	0.000253952	0	0	0	6.3488e-05	0	0.00272999	0.0121262	0.00031744	0	0	6.3488e-05	0	0.00241255	6.3488e-05	0.000190464	0.139483	0.0206971	0.0173957	0.00349184	0.00736461	0	0.00615834	0.00596788	0	0.00152371	0.00120627	6.3488e-05	6.3488e-05	0	6.3488e-05	6.3488e-05	0.03968	0.00234906	6.3488e-05	0.000380928	0	0.00279347	0.000126976	6.3488e-05	0.000444416	0.00342835	0	0.0255222	0.0130785	0	0.00177766	6.3488e-05	0
45A	0.00031744	0	6.3488e-05	0	0	0	0.00196813	0.013015	0	6.3488e-05	6.3488e-05	6.3488e-05	0.000126976	0.0031744	6.3488e-05	0	0.290966	0.000571392	0.00349184	0.0047616	0.00857088	0.000126976	0.00146022	0.00349184	0	0.000380928	0.00209511	6.3488e-05	0	0	0	0	0.00463463	0	0	0.00431719	0	0.000126976	0	0	6.3488e-05	0.00304743	0	0.000380928	0.000698368	0	0.00114278	0	6.3488e-05
46A	0.00031744	0	0	0	0	0.000126976	0	0.00177766	0	0.000380928	0.000190464	0	0	0.00253952	0	6.3488e-05	0.426259	0.000888832	0.00272999	0.000698368	0.0042537	0	0.000190464	0.000126976	0	0.000126976	0.000380928	6.3488e-05	0	0	0	0	0.00101581	0.000126976	0	0.000888832	0	0.000253952	0	0.000126976	0.000190464	0.00133325	0	0.000444416	0.00063488	0	0.00031744	0	0
47A	0.00603136	0	0	0	0	0	6.3488e-05	0.00945972	0	0	0	0	0	0.00146022	0	6.3488e-05	0.111231	0.00495207	0.0085074	0.00603136	0.0108565	0	0.00095232	0.000444416	0	0.00882484	0.00272999	0	0	0	0	0	0.00958669	0.000126976	0	0.00031744	0	0.0015872	0	0.00298394	0.00171418	0.015872	6.3488e-05	0.00444416	0.0085074	0	0.00177766	0	0
N100	0	0	0	0	0	0	0	6.3488e-05	0	0.0481874	0	0	0	0	0	6.3488e-05	0.00285696	0	0	0	0.000444416	0	6.3488e-05	0.00031744	0	0	0	6.3488e-05	0	0	0	0.00031744	0.000126976	6.3488e-05	0	0.000888832	0	6.3488e-05	0	0	0	0.00228557	0	0.00114278	0.00825344	0	0	0	0
N103	0	0	0.000126976	0	0	6.3488e-05	0.000253952	0.0392991	0.00146022	0	0	0	6.3488e-05	0.000761856	0	0	0.448289	0.0163799	0.00253952	0.0149197	0.00469811	0	0.0015872	0.00139674	0	0	0.000380928	0	0	0	0.000126976	0	0.0220303	0.000126976	0	0.0074281	0	0.00222208	0.000507904	0.00031744	0.00031744	0.00101581	0	0.00590439	0.0303473	0	0.000126976	6.3488e-05	0
N104	0	0	0	0	0	0	0.000825344	6.3488e-05	0	0	0	0	0	0.000507904	0	0	0.661355	0	0	0.00406323	0.0118088	0	0.000507904	0	0	0	0	6.3488e-05	0	0.000126976	0	0	0	0	0	0.000507904	0	0	0	0	0	0	0	6.3488e-05	0	0	0.000825344	0	6.3488e-05
N109	0	0	0	0	0	0	6.3488e-05	0.00571392	0.00203162	0	0	0	0	0.000126976	0	0	0.132309	6.3488e-05	0	0.000825344	0.000507904	0	0.0010793	0.000380928	0	0	0.000190464	0	0	0	0	0	0.000571392	0	0	0.00469811	0	0.000253952	0	0	0.000380928	6.3488e-05	0	0	0	0	0.00133325	0	0
N112	0.000126976	0	0	0	0	0	0.000698368	0.00438067	0.00761856	0	0	0	0	0.00241255	0	0	0.304679	0	0.00615834	0.0123802	0.00177766	0	0.00215859	0	0	0	0.00260301	0	0	0	0	0	0	0	0	0	6.3488e-05	0.00165069	0	0.000190464	0	0	0	0	6.3488e-05	0	0.00114278	0	0
N113	6.3488e-05	0	0.00031744	0	0	0	0.00292045	0.122595	0	0	0	0	0	0.000571392	0.000126976	0	0.448987	0.0384737	0.00126976	0.0125706	0.00349184	0	0.00114278	0.0182211	0	0	0.00133325	0	0	0	6.3488e-05	0	0	0	0	6.3488e-05	0	0.00355533	0	0	0.000190464	0	0	0	0.00247603	0	0.000253952	0	0.000126976
N116	0	0	0	0	0	0.000571392	0	0.0250143	0.00095232	0	0	0	0	6.3488e-05	0.000190464	0	0.189131	0	0	0.00126976	0.00406323	0	0.00063488	0.00672973	0	0	6.3488e-05	0	0	0	0	0	0.00139674	0	0	0.0026665	0	0.00063488	0	0	0.000190464	0.000698368	0	0.0249508	6.3488e-05	0	0.000126976	0	6.3488e-05
N120	0	0	0	0	0	0	0.000253952	0.00336487	0	0	0	0	0	0	0	0	0.1944	6.3488e-05	0.000190464	0.00298394	0.00146022	0	0.00653927	0.000444416	0	0	0	0	0	0	6.3488e-05	0	0	0.000126976	0.00063488	0.00095232	0.000444416	0.000571392	0	0	0	0	0	0.000825344	0	0.000126976	0.00215859	0	0
N131	0	0	0	0	0	6.3488e-05	0	0.00698368	0	0	0	0	0	0.000126976	0	0	0.0726303	0.0015872	0.00031744	0.00031744	0.000698368	0	0.000698368	0.00031744	0	0	0	6.3488e-05	0	0	0	0.0015872	0	0	0	0.00165069	0	0.010539	6.3488e-05	0	0.000126976	0	0	0	0.00114278	0	0.000126976	0	0
N134	0.000380928	0	0	0	0.000126976	0	0	0.0042537	0	0	0	0	0	6.3488e-05	6.3488e-05	0	0.177132	0	0	0.000126976	0.000253952	0	0.00869786	0.00031744	0	0	0.00552346	0	0	0	0	0.000507904	0	0	0	0.0441877	0	0.000571392	0	0	0	0	0	0	0.0777728	6.3488e-05	0.00133325	0	0
N136	6.3488e-05	0	0	0	0	0	0	0.00095232	0.000761856	0.142023	0	0	0	0	0	0	0.0104755	6.3488e-05	0	6.3488e-05	0.00146022	0	0.00095232	0.0015872	0	0	0	0	0	0	0	6.3488e-05	6.3488e-05	0	0	0.000507904	0	0.000253952	0	0	0.000190464	0.0042537	0	0.00190464	0.0123167	0	0.000190464	0	0
N137	0.0015872	0	0	0	0	0	0	0.0173957	0.00482509	0	0	0	0	6.3488e-05	6.3488e-05	0	0.0650117	0	0.00171418	0.000444416	0.0201257	0	0.00336487	0.00152371	0	0	0.000380928	0	0	0	0	0	0	0	0	0.000761856	0	0	0	0	0	0	0	0.00120627	0.000444416	6.3488e-05	0.00031744	0	0
N143	0	0	0	0	0	0	0	0.000126976	0	0	0	0	0	0.0217129	0	0	0.340042	6.3488e-05	0.00165069	6.3488e-05	0.0300933	0	0.013523	0	0	0	0	0	0	0	0	0	6.3488e-05	0	0	0.000888832	0	6.3488e-05	0	0	0.000253952	0	0	0	0	0	0.000888832	0	0
N146	0	0	0	0	0	0	0	0.00514253	0	0	0	0	0.000126976	0.000698368	6.3488e-05	6.3488e-05	0.474192	0.00539648	0	0	0.00444416	0	0.00152371	0.00228557	0	0	0.000126976	0	0	0	0	0	0	0	6.3488e-05	0.000126976	0	0.00241255	0	0.000507904	0	0	0	0	0.000126976	0	0.00095232	0	6.3488e-05
N147	0	0	0	0	0	0	0.000444416	0.000444416	0	0	0	0	0	6.3488e-05	0.000126976	0	0.0095232	0.000126976	0.000126976	0	0.000698368	0	0.000253952	0	0	0	0.000190464	0	0	0	0	6.3488e-05	0.000444416	6.3488e-05	0	0.0196178	0	0.000761856	0	0	0	0	0	0	0	0	0.000571392	0	0
N156	0	0	0	0	0	0	0.000761856	0.0173957	6.3488e-05	0	0	0	0	0.000126976	0	0	0.0644404	0	0.000253952	0.000698368	0.000571392	0	0.000253952	0.000888832	0.000825344	6.3488e-05	0.00152371	6.3488e-05	0	0	0	0	0.000507904	0	0	0.00215859	0	0.000380928	0	0	0.000253952	0.00577741	0	0.00622183	0.00876135	0	0.00228557	0	0
N160	0	0	0	0	0	0	0.0187925	0.031617	0.000507904	0	0	0	0.00031744	0.00393626	0.00139674	0	0.35566	0	0.00304743	0.00101581	0.00907879	0	0.00095232	0.00241255	0	0	0.00152371	0	0	0	6.3488e-05	0	0	0.00101581	0	0.000190464	0	0	0	0.000126976	0	0	0	0.00228557	0	0	0.000190464	0.000444416	6.3488e-05
N162	0	0	6.3488e-05	0	0	0	0.00336487	0.00495207	0	0	0	0	0	6.3488e-05	0	0	0.257634	0.00095232	0.000190464	0.000190464	0.000444416	0	0.00533299	0.00095232	0	0	0.00063488	0	0	0	0	0	0.00247603	0	0	0.00222208	0	0.00031744	0	0	0.000698368	6.3488e-05	0	6.3488e-05	0.00241255	0	0.00095232	0	0
N163	0	0	0	0	0	0	0	0.0419656	0	0	0	0	0	0.000126976	0.000190464	6.3488e-05	0.604787	0	0.000571392	0.00774554	0.00114278	0	0	6.3488e-05	0	0	0.00165069	0	0	0	6.3488e-05	0	0	0	0	0	0	0.0010793	0	0	0.000253952	0	0	0	0.000126976	0	0.000825344	0	0
N164	0	0	6.3488e-05	0	0	0	0.00482509	0.0619643	0	0	0	0	0	0.00101581	0.00031744	0	0.510253	0.00272999	0.00787252	0.00146022	0.00520602	0	0.00253952	0.00253952	0	0	0.0010793	6.3488e-05	0.000126976	0	0.000190464	0	0.00031744	0	6.3488e-05	0.000444416	0	0.000444416	0	0.00209511	0.000126976	0.00876135	0	0	0	0	0.00063488	6.3488e-05	0
N165	0.00184115	0	0	0	0	0	0	0.045013	0	0.0455209	0	0	6.3488e-05	0.000888832	0	0	0.211479	0.00393626	0.00184115	0.00222208	0.00126976	0	0.000190464	0.0111104	0	0	0	0	0	0	0	0	0.00387277	0	0	0	0	6.3488e-05	0	0.00298394	0.000126976	0.00438067	0	0.000698368	0.00641229	0	0.000190464	0	0
N166	0	0	0	0	0	0	0.00177766	0.0206336	6.3488e-05	0	0	0	0	0	0	0	0.141578	0.00184115	0.00063488	0.000126976	0.00203162	0	0.000444416	0.00393626	0	0	0	0	0	0	0	0.000126976	0.000253952	0	0	0.000190464	0	6.3488e-05	0	0	0	0.0153641	0	0.00063488	0.0189194	0	0.000190464	0	0
N167	0	0	0	0	0	0	0	0.0206336	0	0	0	0	0	0	0	0	0.509047	0.00184115	0	0.00196813	0.0872326	0	0.000126976	0.00126976	0	0	0.00203162	0	0	0	0	0	0.000253952	0	0	0.000190464	0	0.000126976	0	0	0	0	0	0	0.00526951	0	0.000126976	0	0
N168	0	0	0	0	0	0	6.3488e-05	0.0352993	0.000380928	0	0	0	0	6.3488e-05	6.3488e-05	0	0.264237	0	0.0182211	0.00139674	0.00146022	0	0.000253952	0.00571392	0	0	0.00292045	0	0	0	6.3488e-05	0	0	6.3488e-05	0	0	0	0.000761856	0	0	0	0	0	0.00146022	0	6.3488e-05	0.000380928	0.000253952	0
N169	0.00203162	0	0	0	0	0	0.0031744	0.0203162	0	0	0	0	6.3488e-05	0.000380928	0	0	0.187734	0	0.00114278	0.00133325	0.00495207	0	0.000571392	0.00323789	0	0	0.00031744	0	0	0	6.3488e-05	0	0.00101581	0	0	0.00209511	0	0.00063488	0	0.00126976	0.000126976	0	0	0.0047616	0.00361882	0	0.00031744	0	0.000190464
N170	0	0	0.000190464	0	0	0	0.0110469	0.122786	0	0	0	0	0	0.00203162	6.3488e-05	0	0.396165	0.0310456	0.0138404	0.00063488	0.00945972	0	0.00063488	0.00641229	0	0	0.00101581	0	0	0	0.000761856	0	0.0069202	0.000888832	0	6.3488e-05	0	0	0	0.00831693	0	0	0	0.000380928	0.00495207	6.3488e-05	0.000126976	0.000190464	0
N171	0	0	0	0	0	0	0	0.00349184	0	0	0	0	0	0.000126976	0	0	0.84547	0	0	0	0.00342835	0	0	0.000253952	0	0	0	0	0	0	0	0	0	0	0	0	0	0	0	0	0	0	0	0	0	0	0	0	6.3488e-05
N172	0	0	0	0	0	0	0	0.0674243	0.000380928	6.3488e-05	0	0	0	0.00126976	0	0	0.194591	0.0100311	0.000888832	0.000761856	0.00114278	0	0.000507904	0.00622183	0	0	0.0015872	0	0	0	6.3488e-05	0	0.00672973	0	0	0	0	0.000190464	0	0	6.3488e-05	0.0113644	0	0.000444416	0.00380928	0	0.000253952	6.3488e-05	0
N175	0	0	0	0.000444416	0	0	6.3488e-05	0.029268	6.3488e-05	0	0	0	0	6.3488e-05	0	0	0.106279	0.0042537	0	0.00184115	0.000825344	0	0.000190464	0.00399975	0	6.3488e-05	0.000190464	0	0	0	6.3488e-05	0	0.000444416	0	0	0	0	6.3488e-05	0	0.00203162	0	0	0	0	0	0	0.0015872	0	0
N177	0	0	0	0	0	0	0	0.0191099	0	0	0	0	0	0	6.3488e-05	0	0.223287	0.00812647	0	0.00139674	0.000253952	0	0.000444416	0.00387277	0	0	0	0	0	0	0	0	6.3488e-05	0	0	6.3488e-05	0	0	0	0.00215859	0	0	0	6.3488e-05	0.0113644	0	0.000190464	0	0
N179	0	0	0	0	6.3488e-05	0	0	0.0136499	0	0	0	0	0	0.00063488	6.3488e-05	0	0.537998	0	0	0	0.00171418	0	0.00031744	0.00228557	0	0	0.000253952	0	0	0	0	0	0.000571392	0	0	6.3488e-05	0	0	0	0.00450765	0.000126976	0	0	0	0.000253952	0	0.000571392	0	0
[truncated: 151 more columns]

## Sheet: Table.S7
Table.S7 Top 20 distinguished genus between AR patients and non-AR healthy individuals
	Prevotella_9	Phascolarctobacterium	Roseburia	Megamonas	Alistipes	Lachnoclostridium	un_f_Lachnospiraceae	Lachnospira	Fusobacterium	Blautia	Sutterella	Prevotella_2	Ruminococcus._torques_group	Parasutterella	Eubacterium._eligens_group	Alloprevotella	Bifidobacterium	Ruminococcus._gnavus_group	Fusicatenibacter	Lachnospiraceae_UCG.008
1A	0.00984065	0.202082	0.0160625	0.00374579	0.0171418	0.0497111	0.0264745	0.0101581	0.010793	0.00863437	0.00393626	0.000126976	0.0042537	0.0258396	0.00304743	0	0.00177767	0.0015872	0.00298394	0.000888832
3A	0.0102851	0.17802	0.00945972	0.00031744	0.00101581	0.0533299	0.0226017	0.0561869	0.034601	0.00774554	0.0452035	6.35e-05	0.00285696	0.00063488	0.00152371	0	0.000698368	0.00736461	0.00876135	0.00171418
4A	0.0481874	0.252492	0.0334582	0.0222208	0.00095232	0.0345375	0.0228557	0.034601	0.00228557	0.00996762	0.00565043	0	0.00565043	0.0217764	0.00406323	0	0.0103485	0.00298394	0.00628531	0.00323789
5A	0.0074281	0.533807	0.0162529	0.000380928	0.00120627	0.0187925	0.00666624	0.010539	0.00190464	0.00628531	0.0132055	0	0.00114278	0.00247603	0.000761856	0	0.00196813	0.00387277	0.00234906	0.0047616
6A	0.0914863	0.177068	0.0356803	0.0323154	0.0146657	0.0258396	0.0117453	0.0193004	0.00463463	0.0106025	0.0162529	6.35e-05	0.00514253	0.00438067	0.0031744	0.000190464	0.0261571	0.00215859	0.0230462	0.00977716
8A	0.0058409	0.342074	0.0520602	0.000888832	0.00711066	0.0295854	0.0170783	0.0134595	0.00222208	0.0126341	0.00234906	0	0.00507904	0.013269	0.0090153	0	0.00545997	0.00330138	0.00622183	0.00253952
10A	0.0156815	0.0432353	0.0702178	0.0192369	0.0164434	0.023808	0.0215859	0.0173322	0.00139674	0.0219669	0.00990413	0.00203162	0.007936	0.00215859	0.0142213	0	0.0137134	0.0123802	0.0184115	0.0175862
13A	0.0306012	0.206781	0.0653292	0.00514253	0.00450765	0.0263475	0.0238715	0.0248238	0.00298394	0.0208876	0.00482509	6.35e-05	0.00482509	0.00888833	0.00863437	0	0.00234906	0.015745	0.00825344	0.00971367
16A	0.00361882	0.0578376	0.125706	0.00215859	0.00965018	0.0388547	0.0153006	0.00920576	0.00399975	0.015745	0.000126976	0	0.00412672	0.0258396	0.0381563	0	0.000571392	0.00831693	0.0063488	0.00165069
18A	0.226589	0.172116	0.0462828	0.018348	0.00330138	0.0179671	0.0153641	0.0219669	0	0.00577741	0.000698368	0.0665989	0.005333	0.0112374	0.00844391	0.000126976	0.00101581	0.00114278	0.00463463	0.00660276
19A	0.451463	0.114786	0.0113009	0.0031744	0.00215859	0.0233636	0.015872	0.0225383	0.00336487	0.00488858	0.0085074	0.00171418	0.00228557	0.0031744	0.00260301	0.000380928	0.00272998	0.00247603	0.0047616	0.0015872
20A	0.778998	0.0532665	0.0123802	0.0063488	0.000888832	0.00558695	0.007936	0.0063488	0	0.00190464	0.0010793	0.0015872	0.00101581	0.00431719	0.00171418	0.00063488	0.00114278	0.000444416	0.00190464	0.00126976
21A	0.275665	0.323218	0.0201892	0.0010793	0.0146657	0.00774554	0.010539	0.0179036	0.000507904	0.00672973	0.00120627	0.00190464	0.00190464	0.0223478	0.00330138	0.00063488	0.00126976	0.00501555	0.00799949	0.00114278
23A	0.513237	0.0672973	0.0385372	0.00165069	0.00234906	0.013142	0.0126341	0.00990413	0.000190464	0.00387277	0.00615834	0.00184115	0.00419021	0.00196813	0.0155546	0.0279982	0.000698368	0.00698368	0.00292045	0.0138404
25A	0.0780903	0.340042	0.0126341	0.0114278	0.00203162	0.00647578	0.00565043	0.0154911	0.00406323	0.00507904	0.000825344	6.35e-05	0.00152371	0.0297759	0.00177767	0	0.000761856	0.00152371	0.00126976	0.000380928
26A	0.189448	0.24754	0.0812012	0.00990413	0.00438067	0.00799949	0.0147292	0.0250778	0.000571392	0.00933274	0.0026665	0.00272998	0.0063488	0.00730112	0.00342835	0	0.0119992	0.00165069	0.010412	0.00463463
28A	0.521999	0.186401	0.0117453	0.000571392	0.0010793	0.00857088	0.00558695	0.023681	0.00419021	0.00380928	0.00545997	0	0.00152371	0.00241254	0.00260301	0	0.000888832	0.00215859	0.00177767	0.000888832
30A	0.0752968	0.593105	0.0448226	0.000190464	0.0020951	0.00539648	0.00361882	0.00787252	0.00126976	0.00457114	0.000507904	0.000126976	0.00234906	0.0198083	0.000888832	0	0.00234906	0.000571392	0.00146023	0.00120627
31A	0.449686	0.136245	0.0095232	0.00171418	0.021205	0.00387277	0.00406323	0.00596788	0.00482509	0.00450765	0.000507904	0	0.00539648	0.00787252	0.000571392	0	0.0283792	0.00355533	0.0047616	0.000571392
32A	0.326963	0.223414	0.058409	0.0173322	0.00355533	0.00666624	0.0100946	0.013523	0.000888832	0.00609485	0.00628531	6.35e-05	0.0026665	0.00647578	0.00609485	0.00114278	0.00165069	0.00463463	0.00336487	0.00514253
33A	0.0461558	0.506508	0.0230462	0.000825344	0.00323789	0.00799949	0.00412672	0.0377754	0.00996762	0.0118723	0.000253952	0.000126976	0.00165069	0.00304743	0.00247603	0.000126976	0.00139674	0.00190464	0.00247603	0.000507904
34A	0.382896	0.0960574	0.0120627	0.00831693	0.00704717	0.0293315	0.0148562	0.00990413	0.0118723	0.00939623	0.00679322	0	0.00507904	0.00787252	0.00438067	0	0.00146023	0.000507904	0.00349184	0.00222208
35A	0.262967	0.104692	0.0373945	0.120056	0.000825344	0.018729	0.0130785	0.00869786	0.0020951	0.0179671	0.0090153	0.00279347	0.00660276	0.00215859	0.00463463	0	0.00279347	0.00165069	0.00482509	0.00806298
36A	0.118342	0.125643	0.013269	0.000825344	0.00063488	0.0217764	0.0149832	0.0361247	0.0311091	0.00666624	0.0452035	0	0.00349184	0.000761856	0.00323789	0	0.000888832	0.00196813	0.0042537	0.00165069
37A	0.261507	0.147927	0.0307282	0.0211415	0.00495207	0.0254587	0.0224748	0.0169513	0.000571392	0.00660276	0.0152371	6.35e-05	0.00431719	0.00438067	0.00571392	6.35e-05	0.010412	0.000825344	0.00272998	0.00990413
40A	0.688464	0.0379024	0.0107295	0.00984065	0.00196813	0.00622183	0.00552346	0.0188559	0.00095232	0.00520602	0.00672973	6.35e-05	0.0015872	0.0015872	0.00184115	0.00146023	0.00247603	0.00063488	0.00361882	0.00126976
41A	0.482573	0.0507904	0.0466002	0.00780903	0.00285696	0.00996762	0.0123167	0.015872	0.00133325	0.0100311	0.00711066	6.35e-05	0.00234906	0.00495207	0.0149197	0.000698368	0.00095232	0.00520602	0.0031744	0.00431719
42A	0.0697733	0.13288	0.0576471	0.00196813	0.00558695	0.0144118	0.0109199	0.010539	0.0010793	0.0135864	0.00146023	0	0.00228557	0.0213955	0.0418386	0	0.00463463	0.00260301	0.0031744	0.00139674
43A	0.0524411	0.0878039	0.00977716	0.0576471	0.00241254	0.0153641	0.0150467	0.00920576	0.192559	0.0047616	0.0332042	0	0.00526951	0.0058409	0.00222208	0	0.000507904	0.00488858	0.00126976	0.000698368
44A	0.0380293	0.0439337	0.0539013	0.00622183	0.0121262	0.0151102	0.0126341	0.0161894	0.00063488	0.00736461	0.00380928	0.00165069	0.00806298	0.00374579	0.0128246	0	0.0173957	0.00133325	0.00768205	0.0085074
45A	0.0842486	0.0893277	0.0279347	0.000444416	0.013015	0.0190464	0.0159355	0.0413942	0.0340296	0.00857088	0.0101581	6.35e-05	0.0158085	0.0218399	0.0101581	6.35e-05	0.00349184	0.00330138	0.00342835	0.00126976
46A	0.125706	0.13396	0.0287601	0.0121897	0.00177767	0.00939623	0.0128246	0.0147927	0.00171418	0.0042537	0.00120627	6.35e-05	0.00323789	0.00387277	0.00285696	0.000380928	0.00272998	0.00095232	0.00304743	0.00139674
47A	0.248746	0.102787	0.0335852	0.00063488	0.00945972	0.0154276	0.0118088	0.0243159	0.00190464	0.0108565	0.013015	0.000126976	0.00749159	0.0047616	0.00406323	0	0.0085074	0.0010793	0.00685671	0.00609485
N100	0.547076	0.0103485	0.00374579	0	6.35e-05	0.00133325	0.00545997	0.00774554	0	0.000444416	0.0100946	0.076884	0.00215859	0	0.000888832	0.0481874	0	0	0	0.00101581
N103	0.00114278	0.108692	0.00412672	0	0.0392991	0.0122532	0.00653927	0.000253952	0	0.00469811	0.00355533	6.35e-05	0.0085074	0.00577741	0	0	0.00253952	0	0.00152371	0.000380928
N104	0.000888832	0.000444416	0.00165069	6.35e-05	6.35e-05	0.0243159	0.0401244	0.00603136	0.107358	0.0118088	0	0.000126976	0.0047616	0.000825344	0	0	0	0.00184115	0.000126976	0
N109	0.243223	0.100819	0.0986604	0.0140309	0.00571392	0.015745	0.0114278	0.00545997	0.0374579	0.000507904	0.00380928	0.173894	0.0199987	0.000126976	0.000761856	0	0	0.00438067	6.35e-05	0.00247603
N112	0.000380928	0.107866	0.194146	0.000253952	0.00438067	0.0288871	0.0222843	0.00609485	0	0.00177767	0.00114278	0	0.00501555	0.00323789	0.0216494	0	0.00615834	0.00031744	0.000507904	0
N113	0.000126976	0.0552981	0.00241254	0.00736461	0.122595	0.00647578	0.010539	0.000507904	0	0.00349184	0.029395	0.000126976	0.00152371	0.0015872	6.35e-05	0	0.00126976	0	0.00063488	0.00031744
N116	0.29979	0.134785	0.0123167	0.0026665	0.0250143	0.00279347	0.00818996	0.000126976	0.00285696	0.00406323	0.024062	0	0.00514253	0	0.000888832	0	0	6.35e-05	0.000190464	0.00165069
N120	0.000126976	0.0936448	6.35e-05	6.35e-05	0.00336487	0.0199352	0.0255857	0.000761856	0.0900895	0.00146023	0.0010793	0	0.00444416	0	0	0	0.000190464	0.0932004	0	6.35e-05
N131	0.496413	0.115929	0.0557425	6.35e-05	0.00698368	0.00558695	0.0015872	0.00628531	0.00590439	0.000698368	0	0	0.00590439	0.00488858	0.000761856	0	0.00031744	0.00152371	0.000126976	0.00063488
N134	0.122214	0.00152371	0.0498381	0.00907879	0.0042537	0.00971367	0.0141578	0.00495207	0.0345375	0.000253952	0.00184115	0.0651387	0.0204431	0.000126976	0.000888832	0	0	0.000444416	0.00031744	0.00457114
N136	0.443019	0.000126976	0.00971367	0.120437	0.00095232	0.00615834	0.00463463	0.00196813	0.00628531	0.00146023	0.0301568	0.0566948	0.0156181	0.000190464	0.00031744	0.142023	0	0	0	0.00234906
N137	0.0220303	0.0890102	0.00260301	0.327789	0.0173957	0.00565043	0.00146023	0.000190464	0.000190464	0.0201257	0.00399975	0	0.0463463	6.35e-05	0.00031744	0	0.00171418	0.00031744	0.000190464	0.00184115
N143	0.000444416	0.0622818	0.209447	6.35e-05	0.000126976	0.0153641	0.0163164	0.00488858	0.00977716	0.0300933	0.000190464	0	0.00139674	0.00241254	0	0	0.00165069	0.00558695	0.000126976	0.00241254
N146	6.35e-05	0.170084	0.0042537	6.35e-05	0.00514253	0.0128246	0.00806298	0	0	0.00444416	0	0	0.0126341	0	0.000190464	0	0	0.000761856	0.00177767	0.00457114
N147	0.00818996	0	0.00126976	0.000190464	0.000444416	0.0042537	0.00171418	0.00133325	0.000571392	0.000698368	0	0	0.00215859	0	0.000253952	0	0.000126976	0.00063488	0.000253952	0
N156	0.530379	0.0058409	0.0824075	0	0.0173957	0.00780903	0.00711066	0.00311091	0	0.000571392	0.0151102	6.35e-05	0.00628531	0.000380928	0.00031744	0	0.000253952	0	0	0.00984065
N160	6.35e-05	0.292299	0.000761856	0	0.031617	0.00469811	0.00514253	0.00514253	0.00520602	0.00907879	0.00374579	0.00939623	0.015872	0.00031744	0.000571392	0	0.00304743	0.000253952	0.00196813	0.000126976
N162	0.00787252	0.0328233	0.0620913	0.00419021	0.00495207	0.0170783	0.0178401	0.000888832	0	0.000444416	0.000380928	0	0.00444416	0.000888832	0.000444416	0	0.000190464	0.000380928	0	0.000571392
N163	0.000126976	0.0843121	0.00672973	0.000126976	0.0419656	0.00520602	0.00361882	0	0.000126976	0.00114278	0.00260301	0	0.0109199	0.0095232	6.35e-05	0	0.000571392	0.00399975	6.35e-05	0.00539648
N164	0	0.140626	0.0138404	6.35e-05	0.0619643	0.00247603	0.0111104	0.00133325	0	0.00520602	0.00184115	0	0.0042537	0.013523	0.00387277	0	0.00787252	0.000698368	0.000888832	0.000253952
N165	0.000190464	0.0454574	0.0204431	0	0.045013	0.00190464	0.00311091	0.0020951	0	0.00126976	0.026284	0	0.00463463	0.000253952	0.00126976	0.0455209	0.00184115	6.35e-05	0.00063488	0.00095232
N166	0.548156	0.0201257	0.0523776	0.0123802	0.0206336	0.00196813	0.00215859	0.000253952	0.000126976	0.00203162	0.0100946	0	0.00330138	0.000126976	0.00120627	0	0.00063488	0	0	0
N167	0	0.0627897	0.0312996	0.16691	0.0206336	0.0026665	0.00184115	6.35e-05	0	0.0872326	0.00203162	0	0.00095232	0.000571392	0.000380928	0	0	0	0	0.00177767
N168	0.000571392	0.303981	0.0438067	0.0179671	0.0352993	0.0058409	0.00799949	0.00126976	0	0.00146023	0.00615834	0	0.0141578	0.00647578	0.000571392	0	0.0182211	0.00330138	0.0020951	0.00234906
N169	0.531966	0.00342835	0.00825344	0.00374579	0.0203162	0.00196813	0.0026665	0.00133325	0	0.00495207	0.00120627	0	0.00647578	0.00253952	0.000253952	0	0.00114278	0	0.000507904	0.000507904
N170	0.000571392	0.0432353	0.0180306	0	0.122786	0.00184115	0.00482509	0.00101581	0	0.00945972	0	0	0.00939623	0.00304743	0.00393626	0	0.0138404	0	0.00146023	0.000444416
N171	0.000253952	0	0.00203162	0.000825344	0.00349184	0.00711066	0.00031744	0	0.0130785	0.00342835	0	0	0.000253952	0.00920576	0	0	0	0.00139674	6.35e-05	0
N172	0.363342	0.113707	0.0392991	6.35e-05	0.0674243	0.00114278	0.0106025	0.00101581	0	0.00114278	0.00438067	0	0.00609485	0.0150467	0.000380928	6.35e-05	0.000888832	0	0.000253952	0.000380928
N175	0.472795	0.163736	0.0026665	0.0031744	0.029268	0.00146023	0.00488858	6.35e-05	0.0020951	0.000825344	0.00488858	0	0.0107295	6.35e-05	0	0	0	0	0.000190464	0.000190464
N177	0.415085	0.168942	0.0198083	0	0.0191099	0.00272998	0.007936	0.00152371	6.35e-05	0.000253952	0	0	0.00399975	0	0.000126976	0	0	6.35e-05	0	0.00063488
N179	0	0.210082	0.00780903	0	0.0136499	0.00444416	0.0199987	0.0126976	0.000444416	0.00171418	0	0	0.00355533	0.010539	0.00609485	0	0	0	0.00095232	0.00253952
These 20 genus are screened out based on wilcox.test (p<0.05) and |log(Fold change)|>1 between the two groups.

## Sheet: Table.S8
Table.S8 The nodes and edge information of non-AR healthy and AR group
Healthy node		Healthy edge				AR node		AR edge
ID	#class	Source	Target	Weight		ID	#class	Source	Target	Weight
Clostridium_innocuum	Firmicutes	Slackia	Eubacterium_brachy	10		Clostridium_innocuum	Firmicutes	Catabacter	Clostridium_innocuum	6.31908
Eubacterium_brachy	Firmicutes	Anaerostipes	Eubacterium_hallii	6.96497		Eubacterium_brachy	Firmicutes	Eubacterium_ventriosum	Eubacterium_coprostanoligenes	6.60578
Eubacterium_coprostanoligenes	Firmicutes	Blautia	Eubacterium_hallii	6.25357		Eubacterium_coprostanoligenes	Firmicutes	Eubacterium_xylanophilum	Eubacterium_coprostanoligenes	6.86664
Eubacterium_eligens	Firmicutes	Fusicatenibacter	Eubacterium_hallii	7.88059		Eubacterium_eligens	Firmicutes	Ruminococcus_torques	Eubacterium_coprostanoligenes	6.34751
Eubacterium_hallii	Firmicutes	Ruminococcaceae_UCG014	Eubacterium_ruminantium	6.01568		Eubacterium_hallii	Firmicutes	Christensenellaceae_R7	Eubacterium_coprostanoligenes	7.65204
Eubacterium_nodatum	Firmicutes	Sutterella	Eubacterium_ruminantium	6.40245		Eubacterium_nodatum	Firmicutes	Coprococcus_2	Eubacterium_coprostanoligenes	7.65016
Eubacterium_oxidoreducens	Firmicutes	Dialister	Ruminococcus_gnavus	6.54675		Eubacterium_oxidoreducens	Firmicutes	Desulfovibrio	Eubacterium_coprostanoligenes	6.90256
Eubacterium_ruminantium	Firmicutes	Negativibacillus	Ruminococcus_torques	6.39024		Eubacterium_ruminantium	Firmicutes	Peptococcus	Eubacterium_coprostanoligenes	6.04061
Eubacterium_ventriosum	Firmicutes	CAG352	Aeromonas	6.95222		Eubacterium_ventriosum	Firmicutes	Ruminococcaceae_UCG014	Eubacterium_coprostanoligenes	7.95415
Eubacterium_xylanophilum	Firmicutes	Marinospirillum	Aeromonas	6.70876		Eubacterium_xylanophilum	Firmicutes	Subdoligranulum	Eubacterium_coprostanoligenes	7.97859
Ruminococcus_gauvreauii	Firmicutes	Oceanisphaera	Agathobacter	6.70876		Ruminococcus_gauvreauii	Firmicutes	Faecalibacterium	Eubacterium_eligens	6.28051
Ruminococcus_gnavus	Firmicutes	Comamonas	Aggregatibacter	7.72323		Ruminococcus_gnavus	Firmicutes	Lachnospiraceae_UCG010	Eubacterium_eligens	7.90688
Ruminococcus_torques	Firmicutes	Catabacter	Alistipes	6.71667		Ruminococcus_torques	Firmicutes	Oscillibacter	Eubacterium_eligens	6.16572
Acidaminococcus	Firmicutes	Odoribacter	Alistipes	7.15817		Acidaminococcus	Firmicutes	Roseburia	Eubacterium_eligens	7.51128
Actinomyces	Actinobacteria	Oscillibacter	Alistipes	7.39443		Actinomyces	Actinobacteria	Ruminococcaceae_UCG014	Eubacterium_eligens	6.08943
Adlercreutzia	Actinobacteria	Ruminococcaceae_UCG014	Alistipes	6.09459		Adlercreutzia	Actinobacteria	Ruminococcus_torques	Eubacterium_hallii	6.28606
Aeromonas	Proteobacteria	Fournierella	Alloprevotella	7.09026		Aeromonas	Proteobacteria	Bilophila	Eubacterium_hallii	6.12981
Agathobacter	Firmicutes	Olsenella	Alloprevotella	7.29431		Agathobacter	Firmicutes	Dorea	Eubacterium_hallii	6.88224
Aggregatibacter	Proteobacteria	Fusicatenibacter	Anaerostipes	6.71885		Aggregatibacter	Proteobacteria	Lachnoclostridium	Eubacterium_hallii	6.75284
Akkermansia	Verrucomicrobia	Ruminiclostridium	Anaerostipes	6.1316		Akkermansia	Verrucomicrobia	Ruminiclostridium	Eubacterium_hallii	6.31685
Alistipes	Bacteroidetes	Oxalobacter	Bacteroides	6.19854		Alistipes	Bacteroidetes	Anaerofilum	Eubacterium_nodatum	10
Allisonella	Firmicutes	Prevotella_9	Bacteroides	7.49899		Allisonella	Firmicutes	Olsenella	Eubacterium_nodatum	10
Alloprevotella	Bacteroidetes	DTU089	Bifidobacterium	6.35912		Alloprevotella	Bacteroidetes	Pseudobutyrivibrio	Eubacterium_nodatum	10
Altererythrobacter	Proteobacteria	CAG352	Butyrivibrio	6.95222		Altererythrobacter	Proteobacteria	Slackia	Eubacterium_nodatum	6.73191
Anaerococcus	Firmicutes	Holdemania	Candidatus_Soleaferrea	6.95222		Anaerococcus	Firmicutes	Barnesiella	Eubacterium_ruminantium	6.61319
Anaerofilum	Firmicutes	DTU089	Catabacter	7.15819		Anaerofilum	Firmicutes	Eubacterium_xylanophilum	Eubacterium_ventriosum	6.11177
Anaerostipes	Firmicutes	Ruminococcaceae_UCG014	Christensenellaceae_R.7	6.25614		Anaerostipes	Firmicutes	Ruminococcus_torques	Eubacterium_ventriosum	6.58994
Anaerotruncus	Firmicutes	Parabacteroides	Clostridium_sensu_stricto_1	6.03997		Anaerotruncus	Firmicutes	Christensenellaceae_R7	Eubacterium_ventriosum	6.21801
Atopobium	Actinobacteria	Negativicoccus	Clostridium_sensu_stricto_13	6.70876		Atopobium	Actinobacteria	Coprococcus_2	Eubacterium_ventriosum	6.14109
Bacteroides	Bacteroidetes	Leptotrichia	Comamonas	6.70876		Bacteroides	Bacteroidetes	Dorea	Eubacterium_ventriosum	6.52928
Barnesiella	Bacteroidetes	Raoultibacter	DTU089	8.21315		Barnesiella	Bacteroidetes	Ruminiclostridium	Eubacterium_ventriosum	6.23207
Bifidobacterium	Actinobacteria	Raoultella	Enterobacter	6.00406		Bifidobacterium	Actinobacteria	Ruminococcaceae_UCG014	Eubacterium_ventriosum	6.97741
Bilophila	Proteobacteria	Olsenella	Enterorhabdus	6.70876		Bilophila	Proteobacteria	Subdoligranulum	Eubacterium_ventriosum	6.15012
Blautia	Firmicutes	Olsenella	Fournierella	6.53076		Blautia	Firmicutes	CAG352	Eubacterium_xylanophilum	6.06181
Bradyrhizobium	Proteobacteria	Negativicoccus	Gemella	6.95222		Bradyrhizobium	Proteobacteria	Christensenellaceae_R7	Eubacterium_xylanophilum	6.12467
Butyricimonas	Bacteroidetes	Roseburia	Hungatella	6.19914		Butyricimonas	Bacteroidetes	Coprococcus_2	Eubacterium_xylanophilum	7.81738
Butyrivibrio	Firmicutes	Raoultella	Klebsiella	6.32513		Butyrivibrio	Firmicutes	Desulfovibrio	Eubacterium_xylanophilum	7.59861
CAG352	Firmicutes	Subdoligranulum	Lachnospiraceae_UCG010	6.05149		CAG352	Firmicutes	Fournierella	Eubacterium_xylanophilum	6.02163
CAG56	Firmicutes	Mailhella	Leptotrichia	6.95222		CAG56	Firmicutes	Ruminococcaceae_UCG014	Eubacterium_xylanophilum	6.41612
Campylobacter	Epsilonbacteraeota	Succinivibrio	Mailhella	6.95222		Campylobacter	Epsilonbacteraeota	Subdoligranulum	Eubacterium_xylanophilum	7.3657
Candidatus_Soleaferrea	Firmicutes	Oceanisphaera	Marinospirillum	7.18795		Candidatus_Soleaferrea	Firmicutes	Christensenellaceae_R7	Ruminococcus_torques	6.14285
Candidatus_Stoquefichus	Firmicutes	Sphingomonas	Oceanisphaera	6.70876		Candidatus_Stoquefichus	Firmicutes	Dorea	Ruminococcus_torques	6.48954
Catabacter	Firmicutes	Oscillibacter	Odoribacter	6.80242		Catabacter	Firmicutes	Fournierella	Ruminococcus_torques	6.26601
Catenibacterium	Firmicutes	Succinivibrio	Olsenella	7.18795		Catenibacterium	Firmicutes	Ruminococcaceae_UCG014	Ruminococcus_torques	7.10357
Christensenellaceae_R-7	Firmicutes	Ruminococcus	Oscillibacter	6.36536		Christensenellaceae_R7	Firmicutes	Subdoligranulum	Ruminococcus_torques	7.19826
Cloacibacillus	Synergistetes					Cloacibacillus	Synergistetes	Odoribacter	Alistipes	6.53306
Clostridium_sensu_stricto_1	Firmicutes					Clostridium_sensu_stricto_1	Firmicutes	Oscillibacter	Alistipes	6.06803
Clostridium_sensu_stricto_13	Firmicutes					Clostridium_sensu_stricto_13	Firmicutes	Ruminococcaceae_UCG014	Alistipes	6.42487
Collinsella	Actinobacteria					Collinsella	Actinobacteria	Prevotella_9	Alloprevotella	6.04929
Comamonas	Proteobacteria					Comamonas	Proteobacteria	Ezakiella	Anaerococcus	7.1459
Coprobacter	Bacteroidetes					Coprobacter	Bacteroidetes	Granulicatella	Anaerococcus	6.4459
Coprococcus_2	Firmicutes					Coprococcus_2	Firmicutes	Oribacterium	Anaerococcus	6.91522
Deinococcus	Deinococcus-Thermus					Deinococcus	Deinococcus-Thermus	Olsenella	Anaerofilum	10
Desulfovibrio	Proteobacteria					Desulfovibrio	Proteobacteria	Pseudobutyrivibrio	Anaerofilum	10
Dialister	Firmicutes					Dialister	Firmicutes	Slackia	Anaerofilum	6.73191
Dielma	Firmicutes					Dielma	Firmicutes	Fusobacterium	Anaerostipes	6.77983
Dorea	Firmicutes					Dorea	Firmicutes	Oscillibacter	Anaerotruncus	6.05586
DTU089	Firmicutes					DTU089	Firmicutes	Catabacter	Atopobium	6.05275
Eggerthella	Actinobacteria					Eggerthella	Actinobacteria	Filifactor	Atopobium	7.62756
Eisenbergiella	Firmicutes					Eisenbergiella	Firmicutes	Fretibacterium	Atopobium	8.68254
Enterobacter	Proteobacteria					Enterobacter	Proteobacteria	Leptotrichia	Atopobium	7.89467
Enterococcus	Firmicutes					Enterococcus	Firmicutes	Porphyromonas	Atopobium	6.20459
Enterorhabdus	Actinobacteria					Enterorhabdus	Actinobacteria	Rothia	Atopobium	7.88365
Erysipelatoclostridium	Firmicutes					Erysipelatoclostridium	Firmicutes	Prevotella_9	Bacteroides	7.44652
Erysipelotrichaceae_UCG003	Firmicutes					Erysipelotrichaceae_UCG003	Firmicutes	Peptococcus	Barnesiella	6.18767
Escherichia-Shigella	Proteobacteria					Escherichia-Shigella	Proteobacteria	Dorea	Bilophila	6.09391
Ezakiella	Firmicutes					Ezakiella	Firmicutes	Ruminiclostridium	Blautia	6.82978
Faecalibacterium	Firmicutes					Faecalibacterium	Firmicutes	Peptoniphilus	Candidatus_Soleaferrea	6.23068
Filifactor	Firmicutes					Filifactor	Firmicutes	Oxalobacter	Catabacter	6.15084
Flavonifractor	Firmicutes					Flavonifractor	Firmicutes	Raoultibacter	Catabacter	6.95971
Fournierella	Firmicutes					Fournierella	Firmicutes	Comamonas	Catenibacterium	6.19416
Fretibacterium	Synergistetes					Fretibacterium	Synergistetes	Methanobrevibacter	Catenibacterium	6.19416
Fusicatenibacter	Firmicutes					Fusicatenibacter	Firmicutes	Negativicoccus	Catenibacterium	6.8979
Fusobacterium	Fusobacteria					Fusobacterium	Fusobacteria	Coprococcus_2	Christensenellaceae_R7	7.4553
Gemella	Firmicutes					Gemella	Firmicutes	Desulfovibrio	Christensenellaceae_R7	7.13785
Granulicatella	Firmicutes					Granulicatella	Firmicutes	Fournierella	Christensenellaceae_R7	6.69826
Haemophilus	Proteobacteria					Haemophilus	Proteobacteria	Ruminococcaceae_UCG014	Christensenellaceae_R7	6.96533
Hafnia-Obesumbacterium	Proteobacteria					Hafnia-Obesumbacterium	Proteobacteria	Subdoligranulum	Christensenellaceae_R7	7.34802
Herbaspirillum	Proteobacteria					Herbaspirillum	Proteobacteria	Megamonas	Collinsella	6.5311
Holdemanella	Firmicutes					Holdemanella	Firmicutes	Methanobrevibacter	Comamonas	6.55914
Holdemania	Firmicutes					Holdemania	Firmicutes	Desulfovibrio	Coprococcus_2	7.09377
Howardella	Firmicutes					Howardella	Firmicutes	Negativibacillus	Coprococcus_2	6.31603
Hungatella	Firmicutes					Hungatella	Firmicutes	Ruminococcaceae_UCG014	Coprococcus_2	6.92772
Hydrogenoanaerobacterium	Firmicutes					Hydrogenoanaerobacterium	Firmicutes	Subdoligranulum	Coprococcus_2	7.36719
Intestinimonas	Firmicutes					Intestinimonas	Firmicutes	Mitsuokella	Desulfovibrio	6.21158
Klebsiella	Proteobacteria					Klebsiella	Proteobacteria	Negativibacillus	Desulfovibrio	6.29381
Lachnoclostridium	Firmicutes					Lachnoclostridium	Firmicutes	Subdoligranulum	Desulfovibrio	7.01514
Lachnospira	Firmicutes					Lachnospira	Firmicutes	Lachnospiraceae_UCG010	Dorea	6.76178
Lachnospiraceae_UCG010	Firmicutes					Lachnospiraceae_UCG010	Firmicutes	Subdoligranulum	Dorea	6.78434
Lautropia	Proteobacteria					Lautropia	Proteobacteria	Haemophilus	Escherichia	7.1186
Leptotrichia	Fusobacteria					Leptotrichia	Fusobacteria	Lachnoclostridium	Escherichia	6.6714
Mailhella	Proteobacteria					Mailhella	Proteobacteria	Lachnospiraceae_UCG010	Faecalibacterium	6.0637
Marinospirillum	Proteobacteria					Marinospirillum	Proteobacteria	Fretibacterium	Filifactor	7.93693
Marvinbryantia	Firmicutes					Marvinbryantia	Firmicutes	Gemella	Filifactor	6.02488
Megamonas	Firmicutes					Megamonas	Firmicutes	Leptotrichia	Filifactor	7.67113
Megasphaera	Firmicutes					Megasphaera	Firmicutes	Rothia	Filifactor	7.70489
Methanobrevibacter	Euryarchaeota					Methanobrevibacter	Euryarchaeota	Prevotella_9	Flavonifractor	6.29782
Methylobacterium	Proteobacteria					Methylobacterium	Proteobacteria	Methanobrevibacter	Fournierella	6.00319
Mitsuokella	Firmicutes					Mitsuokella	Firmicutes	Mitsuokella	Fournierella	6.00608
Negativibacillus	Firmicutes					Negativibacillus	Firmicutes	Negativicoccus	Fournierella	6.49163
Negativicoccus	Firmicutes					Negativicoccus	Firmicutes	Gemella	Fretibacterium	6.48212
Neisseria	Proteobacteria					Neisseria	Proteobacteria	Leptotrichia	Fretibacterium	8.16588
Oceanisphaera	Proteobacteria					Oceanisphaera	Proteobacteria	Methylobacterium	Fretibacterium	7.201
Odoribacter	Bacteroidetes					Odoribacter	Bacteroidetes	Porphyromonas	Fretibacterium	7.42239
Olsenella	Actinobacteria					Olsenella	Actinobacteria	Rothia	Fretibacterium	8.84138
Oribacterium	Firmicutes					Oribacterium	Firmicutes	Prevotellaceae_UCG004	Herbaspirillum	7.97605
Oscillibacter	Firmicutes					Oscillibacter	Firmicutes	Roseburia	Lachnospiraceae_UCG010	6.31341
Oscillospira	Firmicutes					Oscillospira	Firmicutes	Ruminiclostridium	Lachnospiraceae_UCG010	7.05608
Oxalobacter	Proteobacteria					Oxalobacter	Proteobacteria	Ruminococcaceae_UCG014	Lachnospiraceae_UCG010	7.28435
Parabacteroides	Bacteroidetes					Parabacteroides	Bacteroidetes	Subdoligranulum	Lachnospiraceae_UCG010	6.45048
Paraprevotella	Bacteroidetes					Paraprevotella	Bacteroidetes	Methylobacterium	Leptotrichia	7.0165
Parasutterella	Proteobacteria					Parasutterella	Proteobacteria	Porphyromonas	Leptotrichia	6.48837
Peptococcus	Firmicutes					Peptococcus	Firmicutes	Rothia	Leptotrichia	7.54134
Peptoniphilus	Firmicutes					Peptoniphilus	Firmicutes	Negativicoccus	Mailhella	7.97652
Phascolarctobacterium	Firmicutes					Phascolarctobacterium	Firmicutes	Sphingomonas	Methylobacterium	6.36128
Porphyromonas	Bacteroidetes					Porphyromonas	Bacteroidetes	Negativicoccus	Mitsuokella	6.23291
Prevotella_9	Bacteroidetes					Prevotella_9	Bacteroidetes	Pseudobutyrivibrio	Olsenella	10
Prevotellaceae_UCG004	Bacteroidetes					Prevotellaceae_UCG004	Bacteroidetes	Slackia	Olsenella	6.73191
Pseudobutyrivibrio	Firmicutes					Pseudobutyrivibrio	Firmicutes	Ruminococcaceae_UCG014	Oscillibacter	6.7122
Pseudomonas	Proteobacteria					Pseudomonas	Proteobacteria	UBA1819	Parabacteroides	6.43477
Pyramidobacter	Synergistetes					Pyramidobacter	Synergistetes	Ruminococcaceae_UCG014	Peptococcus	6.85532
Raoultella	Proteobacteria					Raoultella	Proteobacteria	Rothia	Porphyromonas	8.10834
Raoultibacter	Actinobacteria					Raoultibacter	Actinobacteria	Slackia	Pseudobutyrivibrio	6.73191
Roseburia	Firmicutes					Roseburia	Firmicutes	Ruminococcaceae_UCG014	Ruminiclostridium	6.57396
Rothia	Actinobacteria					Rothia	Actinobacteria	Subdoligranulum	Ruminococcaceae_UCG014	7.55244
Ruminiclostridium	Firmicutes					Ruminiclostridium	Firmicutes
Ruminococcaceae_UCG014	Firmicutes					Ruminococcaceae_UCG014	Firmicutes
Ruminococcus	Firmicutes					Ruminococcus	Firmicutes
Selenomonas_3	Firmicutes					Selenomonas_3	Firmicutes
Slackia	Actinobacteria					Slackia	Actinobacteria
Sphaerochaeta	Spirochaetes					Sphaerochaeta	Spirochaetes
Sphingomonas	Proteobacteria					Sphingomonas	Proteobacteria
Stomatobaculum	Firmicutes					Stomatobaculum	Firmicutes
Streptococcus	Firmicutes					Streptococcus	Firmicutes
Subdoligranulum	Firmicutes					Subdoligranulum	Firmicutes
Succinivibrio	Proteobacteria					Succinivibrio	Proteobacteria
Sutterella	Proteobacteria					Sutterella	Proteobacteria
Turicibacter	Firmicutes					Turicibacter	Firmicutes
UBA1819	Firmicutes					UBA1819	Firmicutes
Veillonella	Firmicutes					Veillonella	Firmicutes
Victivallis	Lentisphaerae					Victivallis	Lentisphaerae

## Sheet: Table.S9
Table.S9 The NSTI values in each sample indicate the accuracy of the predicted metabolic potential.
Sample ID	NSTI Value
10A	0.0899714
13A	0.0728793
16A	0.069564
18A	0.0958835
19A	0.0973495
1A	0.0629814
20A	0.111306
21A	0.0812865
23A	0.101439
25A	0.0712655
26A	0.0778376
28A	0.0990595
30A	0.0657366
31A	0.101835
32A	0.0781481
33A	0.0588905
34A	0.0940531
35A	0.0803461
36A	0.0745319
37A	0.0851077
3A	0.0683294
40A	0.110662
41A	0.098434
42A	0.0617242
43A	0.0641054
44A	0.0996285
45A	0.0797431
46A	0.0630358
47A	0.109153
4A	0.0696843
5A	0.0678353
6A	0.0751254
8A	0.0672033
N100	0.118914
N103	0.0711875
N104	0.0711895
N109	0.0901312
N112	0.0568599
N113	0.0729667
N116	0.102333
N120	0.0734453
N131	0.0831472
N134	0.0900927
N136	0.128352
N137	0.0588786
N143	0.0558277
N146	0.0650918
N147	0.201156
N156	0.0917985
N160	0.0788987
N162	0.0510527
N163	0.0606781
N164	0.0641891
N165	0.124774
N166	0.0981745
N167	0.0499811
N168	0.0790545
N169	0.122518
N170	0.0692499
N171	0.0549964
N172	0.0984451
N175	0.122125
N177	0.0912408
N179	0.0646494

[truncated: 3 more sheets: Table.S10, Table.S11, Table.S12]
